# Supplementary material for: SmartPhase: Accurate and fast phasing of heterozygous variant pairs for genetic diagnosis of rare diseases
Source: PLoS Comput Biol. 2020 Feb 7;16(2):e1007613. doi: 10.1371/journal.pcbi.1007613 (PMC7032729; doi:10.1371/journal.pcbi.1007613)
Supplement: S2 Table — Results of our application of SmartPhase to the cohort of clinical WES data. (XLSX) [file pcbi.1007613.s003.xlsx]

## Sheet: default
sample
