# Supplementary material for: SmartPhase: Accurate and fast phasing of heterozygous variant pairs for genetic diagnosis of rare diseases
Source: PLoS Comput Biol. 2020 Feb 7;16(2):e1007613. doi: 10.1371/journal.pcbi.1007613 (PMC7032729; doi:10.1371/journal.pcbi.1007613)
Supplement: S1 Code — In addition to the source code, the archive file contains the scripts of the validation pipeline and a minimum test data set. (ZIP) [file pcbi.1007613.s005.zip]

Archive with 52 entries (40 files):
- smart-phase-master/
- smart-phase-master/.gitignore
- smart-phase-master/BED/
- smart-phase-master/BED/AGV6UTR_covered_merged.bed
- smart-phase-master/BED/allGeneRegionsCanonical.HG19.GRCh37.bed
- smart-phase-master/LICENSE
- smart-phase-master/Phase/
- smart-phase-master/Phase/.gitignore
- smart-phase-master/Phase/.project
- smart-phase-master/Phase/.settings/
- smart-phase-master/Phase/.settings/org.eclipse.jdt.core.prefs
- smart-phase-master/Phase/META-INF/
- smart-phase-master/Phase/META-INF/MANIFEST.MF
- smart-phase-master/Phase/libraries/
- smart-phase-master/Phase/libraries/commons-cli-1.4.jar
- smart-phase-master/Phase/libraries/picard.jar
- smart-phase-master/Phase/src/
- smart-phase-master/Phase/src/.gitignore
- smart-phase-master/Phase/src/.project
- smart-phase-master/Phase/src/pom.xml
- smart-phase-master/Phase/src/src/
- smart-phase-master/Phase/src/src/smartPhase/
- smart-phase-master/Phase/src/src/smartPhase/ConfidencePair.java
- smart-phase-master/Phase/src/src/smartPhase/FilteredVariantReader.java
- smart-phase-master/Phase/src/src/smartPhase/HaplotypeBlock.java
- smart-phase-master/Phase/src/src/smartPhase/MutableCloseableIterator.java
- smart-phase-master/Phase/src/src/smartPhase/PhaseCountTriple.java
- smart-phase-master/Phase/src/src/smartPhase/SimpleVariant.java
- smart-phase-master/Phase/src/src/smartPhase/SmartPhase.java
- smart-phase-master/Phase/src/src/smartPhase/VariantIterator.java
- smart-phase-master/Phase/src/src/smartPhase/VariantStrandPair.java
- smart-phase-master/Phase/src/src/smartPhase/VariantTuple.java
- smart-phase-master/README.md
- smart-phase-master/UseCase/
- smart-phase-master/UseCase/CEU.ped
- smart-phase-master/UseCase/CEU_UseCase.bam
- smart-phase-master/UseCase/CEU_UseCase.bam.bai
- smart-phase-master/UseCase/CEU_UseCase.vcf.gz
- smart-phase-master/UseCase/CEU_UseCase.vcf.gz.tbi
- smart-phase-master/UseCase/README.md
- smart-phase-master/Validation/
- smart-phase-master/Validation/README.md
- smart-phase-master/Validation/SimulationPipeline.sh
- smart-phase-master/Validation/ValidationPipeline.sh
- smart-phase-master/Validation/extract_SmartPhase_stats.pl
- smart-phase-master/Validation/extract_WhatsHap_results.pl
- smart-phase-master/Validation/get_phasing_errors.py
- smart-phase-master/Validation/ped/
- smart-phase-master/Validation/ped/CEU.ped
- smart-phase-master/Validation/ped/YRI.ped
- smart-phase-master/compile.sh
- smart-phase-master/smartPhase.jar
