# Supplementary material for: SmartPhase: Accurate and fast phasing of heterozygous variant pairs for genetic diagnosis of rare diseases
Source: PLoS Comput Biol. 2020 Feb 7;16(2):e1007613. doi: 10.1371/journal.pcbi.1007613 (PMC7032729; doi:10.1371/journal.pcbi.1007613)
Supplement: S1 Code — In addition to the source code, the archive file contains the scripts of the validation pipeline and a minimum test data set. (ZIP) [file pcbi.1007613.s005.zip › smart-phase-master/BED/AGV6UTR_covered_merged.bed]

chr1	12080	12251
chr1	12595	12802
chr1	13163	13658
chr1	14620	15015
chr1	15795	15914
chr1	16743	17098
chr1	17247	18121
chr1	18216	18411
chr1	18963	19169
chr1	24260	24532
chr1	24655	24855
chr1	30313	30542
chr1	35120	35492
chr1	35565	35779
chr1	65509	65726
chr1	65776	65972
chr1	69028	69391
chr1	69432	69630
chr1	69677	69961
chr1	120817	120937
chr1	129075	129255
chr1	135267	135629
chr1	135915	136035
chr1	137436	138062
chr1	138126	138246
chr1	138324	138444
chr1	138488	139800
chr1	228399	228603
chr1	228681	228801
chr1	267138	267258
chr1	320927	321232
chr1	324262	325646
chr1	325690	325810
chr1	325888	326008
chr1	326072	326698
chr1	327318	327438
chr1	327724	328086
chr1	334096	334276
chr1	342386	342506
chr1	367679	368637
chr1	465223	465343
chr1	470881	471001
chr1	471079	471368
chr1	621055	622013
chr1	647187	647307
chr1	655432	655612
chr1	661633	661995
chr1	662281	662401
chr1	662924	663550
chr1	663614	663734
chr1	663812	663932
chr1	663976	665360
chr1	668392	668769
chr1	671798	672103
chr1	675214	675591
chr1	721411	721779
chr1	721851	721972
chr1	741169	741289
chr1	745441	745561
chr1	752910	753078
chr1	762010	762565
chr1	777336	777512
chr1	777516	777636
chr1	792265	792385
chr1	803772	804070
chr1	808730	809348
chr1	809500	809620
chr1	861071	861574
chr1	865582	865885
chr1	866331	866507
chr1	871064	871262
chr1	874294	874969
chr1	876418	876719
chr1	877493	877733
chr1	877752	878088
chr1	878173	878465
chr1	878532	878652
chr1	878657	878777
chr1	879109	879629
chr1	879794	879915
chr1	880158	880279
chr1	880312	880432
chr1	880437	880557
chr1	880987	881117
chr1	881617	881800
chr1	881808	882012
chr1	883578	883730
chr1	883953	884074
chr1	886604	886731
chr1	887470	887591
chr1	887648	887851
chr1	887928	888058
chr1	888605	888726
chr1	889239	889417
chr1	889422	889552
chr1	891351	891472
chr1	891533	891663
chr1	892335	892510
chr1	892590	892720
chr1	893988	894336
chr1	894339	894636
chr1	895932	896125
chr1	896669	897854
chr1	897974	898628
chr1	898633	898919
chr1	899278	899573
chr1	899736	899911
chr1	900331	900809
chr1	900814	901088
chr1	901802	902173
chr1	905630	906791
chr1	907414	907586
chr1	907591	907766
chr1	908126	908452
chr1	908461	908681
chr1	908824	909005
chr1	909258	909441
chr1	909656	909914
chr1	909938	910444
chr1	910578	911727
chr1	911869	912054
chr1	914152	914344
chr1	914346	914766
chr1	914771	915021
chr1	915023	915354
chr1	915499	916577
chr1	917346	917651
chr1	934258	934470
chr1	934474	934895
chr1	934899	935357
chr1	935382	935558
chr1	948733	949121
chr1	949336	949545
chr1	949548	949921
chr1	955524	955796
chr1	957586	957846
chr1	970592	970762
chr1	975971	976235
chr1	976523	977014
chr1	977259	977532
chr1	978583	979810
chr1	980417	980969
chr1	981063	982302
chr1	982710	983566
chr1	983567	983835
chr1	984153	984422
chr1	984547	985381
chr1	985576	985999
chr1	986003	986185
chr1	986208	986416
chr1	986419	987203
chr1	987290	987468
chr1	988720	988985
chr1	989133	989365
chr1	989673	989999
chr1	990220	991042
chr1	991047	991221
chr1	991295	991507
chr1	1007107	1007227
chr1	1007231	1007397
chr1	1007401	1008087
chr1	1017186	1017715
chr1	1017717	1018387
chr1	1019071	1019872
chr1	1020504	1020702
chr1	1021195	1021369
chr1	1022505	1022680
chr1	1022872	1023128
chr1	1025629	1025821
chr1	1026250	1026436
chr1	1026670	1027124
chr1	1027129	1027603
chr1	1041324	1041494
chr1	1050435	1050564
chr1	1051350	1051573
chr1	1078099	1078219
chr1	1078222	1078643
chr1	1102427	1102600
chr1	1103203	1103377
chr1	1104342	1104520
chr1	1109192	1109370
chr1	1109683	1109889
chr1	1110831	1111092
chr1	1111119	1111249
chr1	1111329	1111449
chr1	1111667	1111788
chr1	1114484	1114900
chr1	1114945	1115309
chr1	1115334	1115785
chr1	1115790	1116040
chr1	1116043	1116217
chr1	1117085	1117315
chr1	1117699	1117865
chr1	1118214	1118383
chr1	1119329	1119537
chr1	1120323	1120501
chr1	1120539	1120879
chr1	1120884	1121137
chr1	1121139	1121259
chr1	1131984	1132166
chr1	1132357	1132592
chr1	1132786	1133409
chr1	1138868	1139184
chr1	1139185	1139644
chr1	1139768	1140017
chr1	1140643	1140913
chr1	1140914	1141083
chr1	1141655	1142120
chr1	1146709	1146883
chr1	1146913	1147565
chr1	1147988	1148110
chr1	1148363	1148902
chr1	1148981	1149158
chr1	1149344	1149611
chr1	1152271	1153422
chr1	1153832	1154087
chr1	1154092	1154378
chr1	1155978	1156169
chr1	1158589	1158802
chr1	1159236	1159404
chr1	1163821	1164158
chr1	1164165	1164370
chr1	1167249	1167430
chr1	1167654	1168242
chr1	1168243	1168603
chr1	1168620	1169329
chr1	1169333	1170451
chr1	1177759	1178112
chr1	1178191	1178360
chr1	1178371	1178549
chr1	1178766	1178940
chr1	1179231	1179432
chr1	1179437	1179883
chr1	1181777	1182158
chr1	1189869	1190374
chr1	1190379	1190544
chr1	1190601	1190721
chr1	1190723	1190906
chr1	1191333	1191507
chr1	1192359	1192742
chr1	1196268	1196557
chr1	1196562	1196812
chr1	1197661	1197933
chr1	1198562	1198866
chr1	1200228	1200354
chr1	1201306	1201537
chr1	1201552	1201673
chr1	1203236	1203414
chr1	1208869	1209256
chr1	1215867	1216071
chr1	1216083	1216583
chr1	1216670	1216835
chr1	1216839	1217020
chr1	1217438	1217709
chr1	1219212	1219332
chr1	1219344	1219466
chr1	1220918	1221171
chr1	1221330	1221671
chr1	1222116	1222662
chr1	1222852	1223413
chr1	1225602	1226086
chr1	1226251	1227481
chr1	1227763	1228355
chr1	1228360	1228865
chr1	1228869	1229109
chr1	1229195	1229318
chr1	1229455	1229637
chr1	1229720	1230253
chr1	1230260	1230380
chr1	1230779	1230974
chr1	1231180	1232070
chr1	1233205	1233498
chr1	1233674	1233864
chr1	1233885	1234137
chr1	1234545	1234786
chr1	1234966	1235188
chr1	1235189	1235650
chr1	1235937	1236111
chr1	1237310	1237530
chr1	1238152	1238434
chr1	1238507	1238793
chr1	1239371	1239566
chr1	1242446	1242786
chr1	1243083	1243265
chr1	1243300	1243421
chr1	1243980	1244181
chr1	1244242	1244784
chr1	1244845	1245321
chr1	1245890	1246142
chr1	1246232	1246503
chr1	1246736	1247235
chr1	1247250	1247593
chr1	1247596	1247934
chr1	1247936	1248548
chr1	1248855	1249494
chr1	1249581	1249769
chr1	1250196	1250383
chr1	1250725	1251008
chr1	1254154	1254966
chr1	1255840	1256483
chr1	1257243	1257363
chr1	1257364	1257484
chr1	1258538	1258750
chr1	1259948	1260141
chr1	1260156	1260323
chr1	1260326	1260522
chr1	1262206	1262401
chr1	1262584	1263122
chr1	1263168	1263418
chr1	1263421	1264306
chr1	1266603	1269176
chr1	1269177	1270711
chr1	1270715	1271477
chr1	1271480	1271849
chr1	1273039	1273233
chr1	1273320	1273658
chr1	1273663	1274016
chr1	1274621	1275238
chr1	1275468	1275930
chr1	1276955	1277241
chr1	1277326	1277534
chr1	1277734	1277953
chr1	1277955	1278216
chr1	1284277	1284447
chr1	1288033	1289081
chr1	1289192	1289707
chr1	1289709	1289875
chr1	1290084	1290540
chr1	1290561	1291188
chr1	1292002	1292275
chr1	1293740	1294019
chr1	1296560	1296686
chr1	1296694	1297180
chr1	1309028	1309647
chr1	1309652	1309857
chr1	1309947	1310196
chr1	1310203	1310882
chr1	1321896	1322573
chr1	1322622	1323002
chr1	1323016	1323136
chr1	1323159	1323501
chr1	1323831	1324163
chr1	1325488	1326011
chr1	1326061	1326282
chr1	1326715	1327027
chr1	1327679	1328103
chr1	1328112	1328331
chr1	1328738	1328940
chr1	1330751	1330917
chr1	1333556	1333729
chr1	1333897	1334097
chr1	1334398	1335122
chr1	1335562	1335743
chr1	1335767	1336723
chr1	1336725	1336979
chr1	1336980	1337402
chr1	1337432	1337667
chr1	1341088	1341348
chr1	1342312	1342739
chr1	1354190	1354576
chr1	1354579	1354948
chr1	1355262	1355489
chr1	1355658	1355917
chr1	1356238	1357050
chr1	1357052	1357172
chr1	1361424	1361761
chr1	1362930	1363051
chr1	1363130	1363302
chr1	1370974	1371173
chr1	1372284	1372950
chr1	1374278	1375100
chr1	1375145	1375344
chr1	1375345	1375680
chr1	1375685	1376190
chr1	1376195	1378230
chr1	1385050	1385419
chr1	1385948	1386078
chr1	1387404	1387525
chr1	1387606	1387736
chr1	1389733	1389963
chr1	1390706	1390947
chr1	1391088	1391209
chr1	1391494	1391706
chr1	1392564	1392685
chr1	1394494	1394614
chr1	1394615	1394738
chr1	1395213	1395439
chr1	1396139	1396260
chr1	1397986	1398113
chr1	1403761	1403926
chr1	1403931	1404103
chr1	1404816	1404937
chr1	1407037	1407166
chr1	1407210	1407479
chr1	1407555	1407739
chr1	1412569	1412689
chr1	1412694	1412814
chr1	1413798	1414110
chr1	1414378	1414583
chr1	1416118	1416345
chr1	1417450	1417645
chr1	1417775	1417996
chr1	1418031	1418160
chr1	1418293	1418413
chr1	1418418	1418538
chr1	1420404	1420634
chr1	1421117	1421353
chr1	1421389	1421608
chr1	1421836	1422025
chr1	1423136	1423335
chr1	1424534	1424654
chr1	1424657	1424777
chr1	1425573	1425760
chr1	1425762	1426083
chr1	1430837	1431093
chr1	1431142	1431358
chr1	1431364	1431600
chr1	1444599	1444729
chr1	1447446	1447576
chr1	1447594	1447863
chr1	1447939	1448123
chr1	1451277	1451407
chr1	1452349	1452777
chr1	1453045	1453250
chr1	1454162	1454399
chr1	1455453	1455648
chr1	1455778	1455999
chr1	1456004	1456124
chr1	1458064	1458362
chr1	1458874	1459081
chr1	1459118	1459337
chr1	1459542	1459754
chr1	1460668	1460789
chr1	1461794	1461914
chr1	1461915	1462035
chr1	1462515	1462741
chr1	1463021	1463205
chr1	1464494	1464614
chr1	1464616	1464743
chr1	1469345	1469466
chr1	1469583	1469975
chr1	1469980	1470110
chr1	1470484	1471140
chr1	1475048	1475219
chr1	1475631	1475753
chr1	1477030	1477572
chr1	1479241	1479380
chr1	1480045	1480310
chr1	1480315	1480511
chr1	1480513	1480890
chr1	1481156	1481361
chr1	1481366	1481873
chr1	1497677	1497873
chr1	1497878	1498383
chr1	1498387	1498586
chr1	1499201	1499321
chr1	1499323	1499918
chr1	1499951	1500353
chr1	1509790	1510272
chr1	1510410	1510587
chr1	1510591	1510711
chr1	1533369	1533829
chr1	1533834	1534513
chr1	1534514	1534679
chr1	1534756	1535299
chr1	1550684	1551085
chr1	1551290	1551510
chr1	1551687	1552101
chr1	1552887	1553110
chr1	1558659	1558779
chr1	1558780	1559343
chr1	1560068	1560816
chr1	1560821	1561014
chr1	1561969	1562171
chr1	1562176	1562766
chr1	1563013	1563197
chr1	1563392	1564067
chr1	1564359	1564479
chr1	1564494	1565135
chr1	1565613	1565870
chr1	1565874	1565994
chr1	1567411	1567816
chr1	1568076	1568533
chr1	1568538	1568789
chr1	1568793	1568913
chr1	1569179	1570049
chr1	1571092	1571488
chr1	1571688	1571871
chr1	1571971	1572516
chr1	1572630	1572902
chr1	1573070	1573321
chr1	1573821	1573991
chr1	1575670	1575874
chr1	1576337	1576504
chr1	1576934	1577064
chr1	1577127	1577357
chr1	1577626	1577746
chr1	1577750	1577870
chr1	1580570	1580703
chr1	1581378	1581592
chr1	1581736	1581856
chr1	1581860	1581980
chr1	1582107	1582227
chr1	1582229	1582604
chr1	1582888	1583008
chr1	1583010	1583130
chr1	1583378	1583602
chr1	1585534	1585764
chr1	1586776	1586979
chr1	1588701	1588922
chr1	1591457	1591652
chr1	1595731	1596108
chr1	1596377	1597276
chr1	1597281	1597446
chr1	1599735	1599855
chr1	1599858	1599978
chr1	1601148	1601379
chr1	1601455	1601664
chr1	1602764	1603048
chr1	1606854	1607074
chr1	1607427	1607612
chr1	1607848	1608198
chr1	1631295	1631752
chr1	1631757	1632008
chr1	1632012	1632132
chr1	1632398	1633269
chr1	1634312	1634708
chr1	1634908	1635090
chr1	1635172	1635299
chr1	1635485	1635695
chr1	1635698	1636121
chr1	1636289	1636540
chr1	1637040	1637210
chr1	1638880	1639084
chr1	1639547	1639714
chr1	1640144	1640274
chr1	1640337	1640567
chr1	1640836	1640956
chr1	1640960	1641080
chr1	1643786	1643919
chr1	1644610	1644824
chr1	1644968	1645088
chr1	1645093	1645212
chr1	1645339	1645459
chr1	1645461	1645836
chr1	1646121	1646241
chr1	1646243	1646363
chr1	1646607	1646831
chr1	1647805	1647932
chr1	1650755	1650978
chr1	1652988	1653191
chr1	1653973	1654244
chr1	1655657	1655824
chr1	1656746	1656941
chr1	1661637	1662014
chr1	1663702	1664163
chr1	1666098	1666218
chr1	1666223	1666343
chr1	1669711	1669932
chr1	1670285	1670470
chr1	1670706	1671056
chr1	1683536	1683787
chr1	1683791	1684296
chr1	1684312	1684503
chr1	1684983	1685149
chr1	1685448	1685852
chr1	1686006	1686189
chr1	1686702	1686910
chr1	1687677	1687864
chr1	1687894	1688061
chr1	1688172	1688375
chr1	1688598	1688775
chr1	1689776	1690048
chr1	1690522	1690695
chr1	1691213	1691379
chr1	1693383	1693632
chr1	1696712	1696892
chr1	1709699	1709923
chr1	1710134	1710339
chr1	1711338	1711526
chr1	1716675	1717816
chr1	1717819	1717984
chr1	1717985	1718156
chr1	1718157	1718874
chr1	1720531	1720817
chr1	1721825	1721999
chr1	1724545	1724886
chr1	1735771	1735976
chr1	1737752	1737903
chr1	1737907	1738115
chr1	1747205	1747412
chr1	1749244	1749467
chr1	1756794	1756981
chr1	1770580	1770751
chr1	1822211	1822341
chr1	1822431	1822561
chr1	1823218	1823422
chr1	1823576	1824224
chr1	1846241	1846641
chr1	1846652	1846855
chr1	1847080	1847265
chr1	1847823	1848813
chr1	1848997	1850232
chr1	1850325	1850797
chr1	1853680	1853868
chr1	1854052	1854233
chr1	1854423	1854613
chr1	1854821	1855027
chr1	1855187	1855454
chr1	1855836	1856162
chr1	1857212	1857463
chr1	1857683	1858482
chr1	1859068	1859238
chr1	1860000	1860335
chr1	1861551	1861804
chr1	1870295	1870472
chr1	1871019	1871227
chr1	1871754	1871960
chr1	1873474	1873750
chr1	1875745	1875988
chr1	1877770	1877959
chr1	1878385	1878591
chr1	1886557	1886733
chr1	1886735	1887372
chr1	1887881	1888250
chr1	1890525	1890701
chr1	1891320	1891515
chr1	1895183	1895355
chr1	1896341	1896542
chr1	1897757	1897940
chr1	1900044	1900304
chr1	1902132	1902345
chr1	1903421	1903542
chr1	1904276	1904491
chr1	1905504	1905726
chr1	1916757	1916949
chr1	1918221	1918548
chr1	1919508	1919632
chr1	1919979	1920152
chr1	1920318	1920466
chr1	1922257	1922469
chr1	1950795	1951103
chr1	1956311	1956479
chr1	1956740	1957175
chr1	1958984	1959159
chr1	1959576	1959744
chr1	1960541	1960709
chr1	1960989	1961180
chr1	1961417	1961734
chr1	1961763	1962218
chr1	1981871	1982327
chr1	1986730	1987001
chr1	1987899	1988152
chr1	1990948	1991132
chr1	2002628	2002989
chr1	2004882	2005745
chr1	2013777	2013953
chr1	2036143	2036375
chr1	2066625	2066875
chr1	2075618	2075796
chr1	2075968	2076138
chr1	2077366	2077551
chr1	2080263	2080465
chr1	2082152	2082411
chr1	2087312	2087432
chr1	2087440	2087612
chr1	2100406	2100781
chr1	2100783	2101062
chr1	2103468	2103811
chr1	2105335	2105519
chr1	2106189	2106365
chr1	2106638	2106843
chr1	2113252	2113712
chr1	2113715	2114173
chr1	2115778	2116125
chr1	2116304	2116506
chr1	2116509	2116931
chr1	2117256	2117808
chr1	2118556	2118703
chr1	2120912	2121032
chr1	2121035	2121267
chr1	2121449	2121739
chr1	2121743	2122031
chr1	2123324	2124039
chr1	2124337	2124458
chr1	2124998	2125551
chr1	2126011	2126191
chr1	2129404	2129710
chr1	2130221	2130474
chr1	2132354	2132621
chr1	2144323	2144995
chr1	2160181	2161233
chr1	2234349	2234559
chr1	2234656	2234902
chr1	2235239	2235551
chr1	2235655	2235990
chr1	2237350	2237659
chr1	2237919	2238640
chr1	2238645	2238980
chr1	2238983	2241044
chr1	2241280	2241551
chr1	2252664	2253016
chr1	2255483	2255684
chr1	2264035	2264226
chr1	2267903	2268090
chr1	2268152	2268385
chr1	2286583	2286775
chr1	2286777	2286970
chr1	2288851	2289087
chr1	2289932	2290134
chr1	2303336	2303518
chr1	2303798	2304067
chr1	2305752	2306032
chr1	2310348	2310675
chr1	2316443	2316653
chr1	2316671	2316791
chr1	2317193	2317393
chr1	2318869	2319147
chr1	2319649	2319859
chr1	2321335	2321506
chr1	2322733	2323386
chr1	2325408	2326875
chr1	2326877	2327429
chr1	2328419	2328650
chr1	2330800	2330968
chr1	2332288	2332485
chr1	2333571	2333832
chr1	2334446	2334919
chr1	2334924	2335174
chr1	2336183	2336388
chr1	2336392	2337291
chr1	2337988	2338445
chr1	2339666	2340338
chr1	2341755	2342017
chr1	2342195	2342456
chr1	2343794	2344069
chr1	2398870	2399320
chr1	2407708	2407828
chr1	2407833	2408005
chr1	2408011	2408210
chr1	2409886	2410102
chr1	2410516	2411133
chr1	2411156	2411452
chr1	2411538	2411756
chr1	2415843	2416019
chr1	2418319	2418495
chr1	2418608	2418784
chr1	2419033	2419202
chr1	2420646	2420826
chr1	2421171	2421362
chr1	2422597	2422788
chr1	2426202	2426383
chr1	2426830	2427016
chr1	2428030	2428457
chr1	2428886	2429067
chr1	2429915	2430313
chr1	2430513	2430691
chr1	2430994	2431170
chr1	2433512	2433632
chr1	2433636	2434059
chr1	2434062	2434517
chr1	2434532	2436980
chr1	2439941	2440476
chr1	2440486	2440606
chr1	2441330	2441637
chr1	2442094	2442272
chr1	2442733	2442925
chr1	2442997	2443183
chr1	2444346	2444624
chr1	2445365	2445549
chr1	2445714	2445905
chr1	2446656	2446871
chr1	2447012	2447238
chr1	2449591	2449802
chr1	2449901	2450081
chr1	2450505	2450821
chr1	2451167	2451464
chr1	2451695	2451875
chr1	2452095	2452356
chr1	2452601	2452770
chr1	2452973	2453482
chr1	2453504	2453624
chr1	2457916	2458119
chr1	2460196	2460885
chr1	2461002	2461168
chr1	2461249	2461732
chr1	2487500	2488157
chr1	2489061	2489280
chr1	2489748	2489927
chr1	2490224	2491403
chr1	2492043	2492253
chr1	2492947	2493301
chr1	2494227	2494410
chr1	2494494	2494691
chr1	2494738	2495081
chr1	2495085	2495291
chr1	2518147	2518811
chr1	2519090	2519279
chr1	2519788	2520066
chr1	2520290	2520484
chr1	2520836	2521034
chr1	2521054	2522785
chr1	2522864	2523086
chr1	2523291	2523496
chr1	2524089	2524392
chr1	2525224	2525511
chr1	2525770	2525935
chr1	2526216	2526402
chr1	2526651	2526830
chr1	2527425	2527624
chr1	2527972	2528150
chr1	2529644	2529971
chr1	2530109	2530415
chr1	2535209	2535436
chr1	2535594	2535786
chr1	2536964	2537134
chr1	2537653	2537836
chr1	2538407	2538582
chr1	2540767	2540950
chr1	2541101	2541327
chr1	2542613	2542842
chr1	2542854	2542974
chr1	2543494	2543666
chr1	2560762	2561115
chr1	2564253	2564485
chr1	2567743	2568043
chr1	2571437	2571645
chr1	2572712	2573283
chr1	2575576	2575849
chr1	2575851	2575971
chr1	2576725	2577147
chr1	2700163	2700357
chr1	2700365	2700485
chr1	2702236	2702617
chr1	2704115	2704391
chr1	2705949	2706318
chr1	2717282	2717490
chr1	2718104	2718332
chr1	2937994	2938114
chr1	2938118	2938327
chr1	2938331	2938752
chr1	2938757	2939007
chr1	2939012	2939550
chr1	2980719	2980942
chr1	2983828	2984135
chr1	2985649	2985871
chr1	3044511	3044803
chr1	3102695	3102985
chr1	3102986	3103106
chr1	3154447	3154567
chr1	3154568	3154688
chr1	3160545	3160719
chr1	3301643	3301927
chr1	3310976	3311187
chr1	3312787	3312956
chr1	3312963	3313148
chr1	3319313	3319500
chr1	3321286	3321458
chr1	3322091	3322259
chr1	3327707	3327827
chr1	3327846	3328420
chr1	3328425	3329394
chr1	3331085	3331250
chr1	3334294	3334519
chr1	3335084	3335312
chr1	3342113	3342291
chr1	3342646	3342826
chr1	3347324	3347638
chr1	3348545	3348724
chr1	3350205	3350376
chr1	3350413	3350663
chr1	3350668	3351089
chr1	3351093	3352535
chr1	3352536	3353213
chr1	3353217	3353384
chr1	3353385	3354065
chr1	3354068	3354319
chr1	3354321	3354659
chr1	3354663	3355207
chr1	3370984	3371105
chr1	3371194	3371395
chr1	3379497	3380278
chr1	3382443	3382983
chr1	3383537	3383859
chr1	3385306	3385514
chr1	3385960	3386140
chr1	3388116	3388424
chr1	3389635	3389801
chr1	3389984	3390282
chr1	3391186	3391363
chr1	3392506	3392682
chr1	3394445	3394637
chr1	3394940	3395138
chr1	3395968	3396159
chr1	3396343	3396509
chr1	3396973	3397151
chr1	3397171	3397702
chr1	3406483	3407137
chr1	3407323	3407584
chr1	3409056	3409339
chr1	3410264	3410652
chr1	3410927	3411404
chr1	3412395	3412515
chr1	3412520	3412754
chr1	3412996	3413116
chr1	3413130	3413331
chr1	3413577	3414269
chr1	3414926	3415246
chr1	3415249	3415521
chr1	3415597	3415894
chr1	3416186	3416707
chr1	3417102	3417222
chr1	3417223	3417343
chr1	3417562	3417824
chr1	3417827	3417947
chr1	3418348	3418554
chr1	3421586	3422105
chr1	3422127	3422247
chr1	3422492	3422786
chr1	3424356	3424576
chr1	3425116	3425314
chr1	3425633	3425816
chr1	3426439	3426735
chr1	3427360	3427558
chr1	3428124	3428330
chr1	3428588	3428770
chr1	3430867	3431226
chr1	3431785	3432304
chr1	3440629	3440851
chr1	3447558	3447768
chr1	3447834	3448043
chr1	3477150	3477362
chr1	3496373	3496569
chr1	3511913	3512096
chr1	3518923	3519193
chr1	3527750	3528097
chr1	3541567	3541714
chr1	3541715	3541853
chr1	3541987	3542170
chr1	3542242	3542408
chr1	3543939	3544059
chr1	3544071	3544242
chr1	3544832	3545119
chr1	3545132	3546000
chr1	3546259	3546697
chr1	3547273	3547393
chr1	3547396	3547566
chr1	3547567	3547732
chr1	3547742	3548327
chr1	3548756	3548926
chr1	3549874	3550062
chr1	3551459	3551684
chr1	3551686	3551954
chr1	3552411	3552653
chr1	3553381	3553607
chr1	3555238	3555452
chr1	3563133	3563424
chr1	3563999	3564173
chr1	3566442	3566633
chr1	3566637	3566757
chr1	3569027	3569219
chr1	3598832	3599006
chr1	3599561	3599744
chr1	3607222	3607418
chr1	3607443	3607643
chr1	3614542	3614740
chr1	3624038	3624344
chr1	3638536	3638720
chr1	3639871	3640037
chr1	3643616	3643795
chr1	3644156	3644332
chr1	3644685	3644875
chr1	3645901	3646114
chr1	3646146	3646342
chr1	3646437	3646725
chr1	3647332	3647452
chr1	3647472	3647702
chr1	3647949	3648124
chr1	3649322	3650998
chr1	3651003	3652698
chr1	3652703	3652823
chr1	3659658	3659833
chr1	3661984	3662104
chr1	3662118	3662944
chr1	3668927	3669241
chr1	3669246	3669439
chr1	3670576	3670812
chr1	3671925	3672124
chr1	3673251	3673424
chr1	3677814	3677982
chr1	3679083	3679272
chr1	3679650	3680048
chr1	3680230	3680400
chr1	3683019	3683241
chr1	3683741	3683961
chr1	3686148	3686443
chr1	3687893	3688153
chr1	3688158	3688278
chr1	3689305	3689486
chr1	3689563	3689683
chr1	3689688	3689808
chr1	3691787	3692052
chr1	3692067	3692253
chr1	3692371	3692661
chr1	3696769	3697220
chr1	3697525	3697646
chr1	3697682	3697976
chr1	3698057	3698229
chr1	3699186	3699358
chr1	3700400	3700520
chr1	3700539	3700803
chr1	3701536	3701791
chr1	3703241	3703973
chr1	3712364	3713185
chr1	3728637	3728912
chr1	3728917	3729108
chr1	3729424	3729767
chr1	3730407	3731208
chr1	3731210	3731462
chr1	3731467	3732113
chr1	3732622	3732963
chr1	3739728	3739899
chr1	3739992	3740167
chr1	3742321	3742536
chr1	3742682	3743031
chr1	3743053	3743173
chr1	3743212	3743427
chr1	3745760	3745949
chr1	3746337	3746619
chr1	3747654	3747839
chr1	3750339	3750569
chr1	3751477	3751668
chr1	3752929	3753226
chr1	3753770	3754032
chr1	3754033	3754153
chr1	3755562	3755739
chr1	3756124	3756326
chr1	3759606	3759905
chr1	3761345	3761662
chr1	3761796	3761917
chr1	3764061	3764246
chr1	3765109	3765397
chr1	3768872	3769037
chr1	3773443	3773814
chr1	3773819	3774272
chr1	3775227	3775430
chr1	3777060	3777183
chr1	3782009	3782129
chr1	3782131	3782428
chr1	3782433	3782673
chr1	3782686	3782814
chr1	3784454	3784574
chr1	3784579	3784699
chr1	3786211	3786553
chr1	3788972	3789196
chr1	3789387	3789557
chr1	3800155	3800332
chr1	3800357	3800480
chr1	3800775	3801125
chr1	3801428	3801973
chr1	3805718	3805971
chr1	3806297	3806507
chr1	3806508	3806684
chr1	3807124	3807792
chr1	3809262	3809531
chr1	3816499	3816619
chr1	3816639	3816962
chr1	4714827	4715250
chr1	4715434	4715603
chr1	4771919	4772745
chr1	4829885	4830072
chr1	4832376	4832640
chr1	4834421	4834650
chr1	4837491	4837835
chr1	4842616	4843140
chr1	4843144	4843491
chr1	4843642	4843853
chr1	4847474	4847689
chr1	4847694	4848030
chr1	5623837	5623957
chr1	5623973	5624220
chr1	5716299	5716420
chr1	5873583	5873704
chr1	5922715	5922919
chr1	5922933	5923271
chr1	5923302	5923476
chr1	5923763	5924141
chr1	5924150	5924270
chr1	5924371	5924594
chr1	5925116	5925295
chr1	5926380	5926555
chr1	5926914	5927292
chr1	5927834	5928121
chr1	5933233	5933469
chr1	5934279	5934399
chr1	5934420	5934665
chr1	5934891	5935067
chr1	5935072	5935192
chr1	5937019	5937411
chr1	5939377	5939497
chr1	5939503	5939672
chr1	5940192	5940364
chr1	5947355	5947542
chr1	5948589	5948760
chr1	5950733	5951044
chr1	5951048	5951168
chr1	5964727	5964929
chr1	5965334	5965509
chr1	5965702	5966004
chr1	5967185	5967390
chr1	5969117	5969323
chr1	5987614	5987819
chr1	5993107	5993339
chr1	6007065	6007325
chr1	6008060	6008264
chr1	6012744	6012943
chr1	6021883	6022178
chr1	6027154	6027349
chr1	6027352	6027472
chr1	6029073	6029377
chr1	6038325	6038514
chr1	6046140	6046500
chr1	6051472	6051645
chr1	6052297	6052841
chr1	6086363	6086552
chr1	6094342	6094890
chr1	6100487	6100716
chr1	6101781	6101954
chr1	6105973	6106226
chr1	6111506	6111752
chr1	6132698	6132897
chr1	6133703	6133896
chr1	6142229	6142401
chr1	6145135	6145332
chr1	6147440	6147611
chr1	6148893	6149136
chr1	6150160	6150566
chr1	6151257	6151438
chr1	6154429	6154718
chr1	6155408	6155528
chr1	6155532	6155733
chr1	6156051	6156235
chr1	6156605	6156994
chr1	6157338	6157709
chr1	6157712	6158134
chr1	6158136	6158474
chr1	6158485	6159907
chr1	6159909	6160557
chr1	6160561	6161273
chr1	6161847	6162324
chr1	6162335	6165505
chr1	6166266	6166439
chr1	6166444	6166786
chr1	6169897	6170262
chr1	6170369	6170568
chr1	6171825	6172102
chr1	6172218	6172391
chr1	6172953	6173202
chr1	6173455	6173576
chr1	6181164	6181348
chr1	6181538	6181715
chr1	6184044	6184232
chr1	6184410	6184696
chr1	6184966	6185274
chr1	6185551	6185752
chr1	6185789	6185961
chr1	6186564	6186737
chr1	6186741	6186861
chr1	6188123	6188316
chr1	6188554	6188794
chr1	6188860	6189243
chr1	6190256	6190547
chr1	6191587	6191811
chr1	6194190	6194356
chr1	6194732	6194919
chr1	6195139	6195418
chr1	6196583	6196788
chr1	6196793	6196982
chr1	6202151	6202728
chr1	6203780	6203900
chr1	6203906	6204286
chr1	6206257	6206480
chr1	6206679	6206874
chr1	6206877	6206997
chr1	6208898	6209147
chr1	6209278	6209540
chr1	6211006	6211231
chr1	6212472	6212796
chr1	6214719	6215008
chr1	6215672	6215937
chr1	6219420	6219590
chr1	6228209	6228378
chr1	6239953	6240167
chr1	6241290	6241598
chr1	6245668	6245789
chr1	6245855	6245976
chr1	6246778	6246973
chr1	6253077	6253198
chr1	6257790	6257911
chr1	6259551	6259953
chr1	6260547	6260883
chr1	6266223	6266412
chr1	6266598	6266821
chr1	6267338	6268176
chr1	6268937	6269827
chr1	6269868	6270071
chr1	6270274	6270561
chr1	6270748	6271197
chr1	6271977	6272180
chr1	6272215	6272428
chr1	6272657	6272854
chr1	6273127	6273248
chr1	6278171	6278484
chr1	6279229	6279546
chr1	6280136	6280396
chr1	6280400	6281331
chr1	6281335	6281842
chr1	6281845	6282183
chr1	6282508	6282691
chr1	6282696	6282861
chr1	6282864	6283116
chr1	6283441	6284561
chr1	6284565	6285331
chr1	6291954	6292144
chr1	6293507	6293699
chr1	6294442	6294619
chr1	6294851	6295041
chr1	6295770	6296118
chr1	6304163	6304283
chr1	6304287	6304700
chr1	6305089	6305656
chr1	6307366	6307567
chr1	6307572	6308247
chr1	6308252	6309740
chr1	6309794	6310128
chr1	6310503	6310690
chr1	6311343	6311551
chr1	6313799	6314259
chr1	6314540	6314919
chr1	6314940	6315150
chr1	6320826	6320955
chr1	6324365	6324542
chr1	6324547	6324667
chr1	6324668	6324788
chr1	6341205	6341416
chr1	6342724	6343118
chr1	6354713	6354979
chr1	6354984	6355140
chr1	6366855	6367047
chr1	6378452	6378809
chr1	6387373	6387578
chr1	6393459	6393579
chr1	6393584	6393748
chr1	6399564	6399789
chr1	6409810	6410074
chr1	6418812	6419440
chr1	6420556	6420776
chr1	6445517	6445637
chr1	6445641	6445949
chr1	6453266	6454488
chr1	6472866	6473238
chr1	6473252	6473422
chr1	6475246	6475447
chr1	6475448	6475794
chr1	6476107	6476548
chr1	6476553	6476888
chr1	6476892	6477398
chr1	6477403	6477654
chr1	6477963	6478163
chr1	6478168	6478589
chr1	6478593	6478941
chr1	6478993	6479452
chr1	6479630	6480010
chr1	6484562	6484732
chr1	6484801	6484998
chr1	6485066	6485450
chr1	6488282	6488518
chr1	6489875	6490077
chr1	6500326	6500446
chr1	6500449	6500569
chr1	6500700	6501110
chr1	6504488	6504618
chr1	6504688	6504876
chr1	6505664	6505794
chr1	6505876	6506008
chr1	6508043	6508212
chr1	6508607	6508847
chr1	6508885	6509056
chr1	6511576	6512150
chr1	6517301	6517422
chr1	6520032	6520301
chr1	6520306	6520557
chr1	6520559	6521003
chr1	6521128	6521856
chr1	6521877	6522101
chr1	6522106	6522226
chr1	6522469	6522750
chr1	6522869	6523150
chr1	6524232	6524938
chr1	6525079	6525294
chr1	6525446	6525631
chr1	6525980	6526549
chr1	6526839	6527123
chr1	6527127	6527547
chr1	6527563	6527736
chr1	6527834	6528700
chr1	6529047	6529170
chr1	6529242	6529718
chr1	6530290	6530500
chr1	6530507	6530627
chr1	6530631	6530967
chr1	6530968	6531214
chr1	6531234	6531354
chr1	6531375	6531745
chr1	6531750	6531922
chr1	6532572	6532944
chr1	6533038	6533496
chr1	6534064	6534276
chr1	6534510	6534681
chr1	6535069	6535235
chr1	6535467	6535634
chr1	6535881	6536111
chr1	6537527	6537829
chr1	6545279	6545499
chr1	6545871	6546040
chr1	6550453	6550665
chr1	6551641	6551855
chr1	6556383	6557421
chr1	6579390	6579582
chr1	6579609	6580150
chr1	6581388	6581809
chr1	6581811	6582096
chr1	6583229	6583350
chr1	6583643	6583763
chr1	6583767	6584788
chr1	6585082	6585208
chr1	6585362	6586107
chr1	6586762	6587004
chr1	6589061	6589311
chr1	6591986	6592222
chr1	6592403	6592806
chr1	6593232	6593437
chr1	6593439	6593581
chr1	6601872	6602141
chr1	6604915	6605250
chr1	6609632	6609840
chr1	6610421	6610585
chr1	6610587	6610714
chr1	6614163	6614645
chr1	6615260	6615444
chr1	6615466	6615631
chr1	6630753	6631227
chr1	6634649	6635443
chr1	6636442	6636663
chr1	6636926	6637133
chr1	6638653	6638858
chr1	6638859	6639861
chr1	6640022	6640226
chr1	6640530	6641052
chr1	6641056	6641435
chr1	6642056	6642233
chr1	6642237	6642408
chr1	6645928	6646098
chr1	6646757	6646877
chr1	6646882	6647405
chr1	6647512	6647681
chr1	6647939	6648185
chr1	6648188	6648438
chr1	6648777	6649421
chr1	6650797	6651218
chr1	6651221	6652663
chr1	6652667	6653440
chr1	6653464	6653758
chr1	6653774	6654328
chr1	6654349	6654470
chr1	6655095	6655578
chr1	6658934	6659492
chr1	6661857	6663057
chr1	6673729	6674065
chr1	6674071	6674248
chr1	6674500	6674621
chr1	6676678	6676845
chr1	6676849	6676969
chr1	6679759	6680168
chr1	6680172	6680462
chr1	6681378	6681670
chr1	6681716	6681881
chr1	6681886	6682221
chr1	6682226	6682903
chr1	6682906	6684131
chr1	6684837	6685044
chr1	6685104	6685294
chr1	6685297	6685436
chr1	6688585	6688967
chr1	6690237	6690357
chr1	6690362	6690630
chr1	6692268	6692489
chr1	6692494	6692702
chr1	6692830	6692950
chr1	6692952	6693073
chr1	6693221	6693387
chr1	6693390	6693677
chr1	6694012	6694381
chr1	6694382	6694547
chr1	6694580	6694847
chr1	6694874	6695828
chr1	6696171	6696356
chr1	6697305	6697471
chr1	6697473	6697593
chr1	6698226	6698599
chr1	6699931	6700193
chr1	6704492	6704723
chr1	6704980	6705186
chr1	6705863	6705983
chr1	6705985	6706143
chr1	6711035	6711155
chr1	6711158	6711278
chr1	6711513	6711692
chr1	6712726	6713051
chr1	6713813	6714098
chr1	6727658	6727778
chr1	6727779	6727906
chr1	6738367	6738545
chr1	6740892	6741012
chr1	6741013	6741260
chr1	6761754	6761943
chr1	6845323	6845452
chr1	6845522	6845674
chr1	6867003	6867183
chr1	6880226	6880398
chr1	6885142	6885314
chr1	6931697	6931863
chr1	6931865	6932152
chr1	6946067	6946380
chr1	6947647	6947767
chr1	6947771	6948019
chr1	7151350	7151555
chr1	7166366	7166489
chr1	7201942	7202428
chr1	7289366	7289487
chr1	7289685	7289889
chr1	7309519	7309703
chr1	7412275	7412405
chr1	7527802	7527969
chr1	7568639	7568848
chr1	7594871	7595045
chr1	7624839	7625037
chr1	7700440	7700620
chr1	7721730	7721898
chr1	7723285	7723698
chr1	7723702	7725258
chr1	7730931	7731106
chr1	7731991	7732263
chr1	7737619	7737801
chr1	7740090	7740211
chr1	7740214	7740349
chr1	7792392	7792816
chr1	7796357	7796709
chr1	7796891	7797074
chr1	7797163	7797688
chr1	7797844	7797964
chr1	7797969	7798549
chr1	7804737	7805033
chr1	7805862	7806227
chr1	7807741	7807939
chr1	7809797	7809966
chr1	7810996	7811203
chr1	7811229	7811414
chr1	7812486	7812681
chr1	7815610	7815856
chr1	7826357	7826477
chr1	7826485	7826606
chr1	7826684	7827131
chr1	7827136	7828155
chr1	7828240	7829003
chr1	7829006	7829772
chr1	7831296	7831507
chr1	7832917	7833267
chr1	7833412	7833598
chr1	7837180	7837300
chr1	7837301	7837421
chr1	7838120	7838298
chr1	7839536	7839766
chr1	7839791	7841316
chr1	7841321	7841488
chr1	7844417	7844538
chr1	7844710	7844897
chr1	7844928	7845351
chr1	7845391	7845632
chr1	7846735	7846974
chr1	7847369	7847588
chr1	7848102	7848365
chr1	7853923	7854176
chr1	7858562	7858769
chr1	7861105	7861298
chr1	7863047	7863251
chr1	7863737	7863954
chr1	7863958	7864078
chr1	7868839	7869048
chr1	7869054	7869174
chr1	7869934	7870054
chr1	7870059	7870179
chr1	7870480	7870655
chr1	7879335	7879584
chr1	7880081	7880316
chr1	7880530	7880806
chr1	7886456	7886766
chr1	7887019	7888000
chr1	7889840	7889970
chr1	7890058	7890265
chr1	7895854	7896042
chr1	7897050	7897236
chr1	7902618	7902894
chr1	7902912	7904785
chr1	7904788	7904955
chr1	7904960	7905126
chr1	7905130	7905250
chr1	7906448	7906569
chr1	7906738	7906991
chr1	7907648	7907966
chr1	7909552	7909797
chr1	7910834	7911029
chr1	7912968	7913242
chr1	7913343	7913647
chr1	7979885	7980428
chr1	7980721	7980986
chr1	7993202	7993435
chr1	7994921	7995237
chr1	7997656	7997863
chr1	7998198	7998516
chr1	7998768	7998961
chr1	7999873	8000188
chr1	8000776	8000896
chr1	8000897	8001017
chr1	8021692	8021896
chr1	8021900	8022183
chr1	8022813	8022981
chr1	8025391	8025570
chr1	8029391	8029606
chr1	8030964	8031173
chr1	8037416	8037540
chr1	8037611	8037732
chr1	8044892	8045076
chr1	8045127	8045303
chr1	8045304	8045508
chr1	8064421	8064729
chr1	8071780	8073141
chr1	8073144	8074968
chr1	8074971	8075788
chr1	8086210	8086406
chr1	8377881	8378152
chr1	8378164	8378440
chr1	8384286	8384406
chr1	8384411	8384576
chr1	8384581	8384770
chr1	8384786	8384906
chr1	8385357	8385688
chr1	8385837	8386054
chr1	8390108	8391098
chr1	8395423	8395616
chr1	8397804	8398026
chr1	8399592	8399799
chr1	8403781	8404067
chr1	8404073	8404249
chr1	8412422	8412542
chr1	8412547	8413137
chr1	8413141	8413307
chr1	8413310	8414667
chr1	8414672	8415250
chr1	8415432	8415701
chr1	8416150	8416270
chr1	8416273	8416393
chr1	8418280	8419041
chr1	8419877	8420543
chr1	8420556	8421574
chr1	8421789	8422081
chr1	8422664	8422867
chr1	8424137	8424334
chr1	8424612	8424919
chr1	8425825	8426048
chr1	8440753	8441102
chr1	8482613	8482891
chr1	8483541	8483745
chr1	8525735	8526220
chr1	8554847	8554967
chr1	8554991	8555152
chr1	8555154	8555362
chr1	8557400	8557635
chr1	8568601	8568799
chr1	8585622	8586034
chr1	8601262	8601510
chr1	8616426	8616629
chr1	8617486	8617704
chr1	8674570	8674803
chr1	8684433	8684554
chr1	8715926	8716111
chr1	8716209	8716387
chr1	8852482	8852686
chr1	8877211	8877331
chr1	8877335	8877670
chr1	8921073	8921682
chr1	8922685	8922952
chr1	8922957	8923374
chr1	8923892	8924092
chr1	8925204	8925485
chr1	8926311	8926433
chr1	8926515	8926645
chr1	8926984	8927280
chr1	8927283	8927403
chr1	8927910	8928058
chr1	8928063	8928183
chr1	8930325	8930519
chr1	8930522	8930660
chr1	8932019	8932149
chr1	8934940	8935063
chr1	8938627	8938801
chr1	9005830	9006017
chr1	9009284	9009523
chr1	9011416	9011865
chr1	9017153	9017356
chr1	9018928	9019111
chr1	9022554	9022723
chr1	9027535	9027655
chr1	9027676	9027896
chr1	9030864	9031160
chr1	9034233	9034411
chr1	9034416	9034536
chr1	9034578	9034839
chr1	9034850	9035110
chr1	9063229	9063349
chr1	9063350	9063573
chr1	9064643	9064921
chr1	9067267	9067476
chr1	9070091	9070417
chr1	9073588	9073780
chr1	9074590	9074889
chr1	9075092	9075281
chr1	9078312	9078515
chr1	9079247	9079413
chr1	9083008	9083249
chr1	9084972	9085153
chr1	9086164	9086437
chr1	9095167	9095766
chr1	9096102	9096226
chr1	9096487	9096608
chr1	9096937	9098069
chr1	9098371	9098616
chr1	9098774	9098997
chr1	9099614	9102086
chr1	9102099	9102219
chr1	9107627	9107896
chr1	9109093	9109213
chr1	9109218	9109338
chr1	9117444	9117797
chr1	9118217	9118481
chr1	9129526	9129833
chr1	9160333	9160702
chr1	9160704	9160870
chr1	9161385	9161551
chr1	9161555	9161808
chr1	9161810	9162176
chr1	9162489	9162941
chr1	9163510	9163846
chr1	9163850	9164185
chr1	9164190	9164627
chr1	9165593	9165776
chr1	9171062	9171254
chr1	9171259	9171514
chr1	9188277	9189236
chr1	9211686	9211854
chr1	9242001	9242361
chr1	9294833	9295099
chr1	9299856	9300189
chr1	9304855	9305620
chr1	9306932	9307153
chr1	9322058	9322367
chr1	9323536	9323715
chr1	9323720	9324142
chr1	9324145	9325258
chr1	9325262	9325702
chr1	9325822	9325942
chr1	9325943	9326280
chr1	9326283	9326880
chr1	9327179	9327978
chr1	9328291	9329933
chr1	9329938	9330613
chr1	9330616	9330969
chr1	9331265	9331386
chr1	9352902	9353031
chr1	9411451	9411651
chr1	9415741	9416824
chr1	9427376	9428400
chr1	9428405	9428655
chr1	9428660	9429165
chr1	9429170	9429590
chr1	9599773	9599897
chr1	9613775	9613905
chr1	9616231	9616466
chr1	9627217	9627337
chr1	9627342	9627588
chr1	9630386	9630531
chr1	9633294	9633414
chr1	9633419	9633539
chr1	9639891	9640095
chr1	9640196	9640326
chr1	9642295	9642415
chr1	9642420	9642540
chr1	9642575	9642858
chr1	9648920	9649087
chr1	9655878	9656055
chr1	9656853	9657081
chr1	9658443	9658653
chr1	9661128	9661492
chr1	9662136	9663709
chr1	9663710	9664049
chr1	9664050	9664986
chr1	9667612	9667930
chr1	9669697	9669999
chr1	9670508	9670628
chr1	9670633	9670882
chr1	9671007	9671241
chr1	9671781	9671965
chr1	9672939	9673134
chr1	9673154	9674764
chr1	9674769	9674945
chr1	9711698	9711905
chr1	9712650	9712855
chr1	9712858	9713989
chr1	9714052	9714687
chr1	9751480	9751709
chr1	9770180	9770660
chr1	9775613	9776147
chr1	9776542	9776726
chr1	9777011	9777238
chr1	9777595	9777810
chr1	9778089	9778282
chr1	9778763	9778970
chr1	9779917	9780266
chr1	9780406	9780959
chr1	9781181	9781358
chr1	9781466	9781637
chr1	9781801	9782306
chr1	9782311	9782431
chr1	9782442	9782622
chr1	9782627	9782889
chr1	9783127	9783247
chr1	9783248	9783368
chr1	9783808	9784105
chr1	9784110	9784230
chr1	9784283	9784403
chr1	9784408	9784528
chr1	9784950	9785078
chr1	9786792	9786994
chr1	9786997	9787136
chr1	9787144	9787660
chr1	9787665	9787859
chr1	9788345	9788595
chr1	9788599	9789191
chr1	9789195	9789955
chr1	9789960	9790552
chr1	9790604	9790794
chr1	9791229	9791485
chr1	9791840	9792025
chr1	9793353	9793585
chr1	9794045	9794234
chr1	9794812	9795260
chr1	9795370	9795641
chr1	9795958	9796131
chr1	9797474	9797747
chr1	9801176	9801455
chr1	9803884	9804236
chr1	9804405	9804681
chr1	9809378	9809825
chr1	9809829	9810131
chr1	9811564	9811788
chr1	9815101	9815354
chr1	9816510	9816766
chr1	9833292	9833531
chr1	9883525	9883707
chr1	9883808	9884076
chr1	9884230	9884495
chr1	9884497	9884618
chr1	9908291	9910706
chr1	9910713	9910908
chr1	9931135	9931356
chr1	9932003	9932236
chr1	9937888	9938078
chr1	9938133	9938303
chr1	9943668	9943851
chr1	9953055	9953277
chr1	9970215	9970388
chr1	9989026	9989364
chr1	9989366	9989871
chr1	9989875	9990382
chr1	9990391	9990585
chr1	9991901	9992091
chr1	9992858	9992979
chr1	9994783	9994956
chr1	9995458	9995667
chr1	9996567	9996694
chr1	10001105	10001227
chr1	10002576	10002848
chr1	10003269	10003592
chr1	10027369	10027541
chr1	10031948	10032078
chr1	10032106	10032278
chr1	10035698	10035903
chr1	10041116	10041293
chr1	10041701	10041823
chr1	10042416	10042537
chr1	10042708	10042835
chr1	10043737	10044101
chr1	10044394	10044523
chr1	10044683	10044948
chr1	10045463	10045593
chr1	10057168	10057455
chr1	10067629	10067757
chr1	10068155	10068373
chr1	10075767	10076116
chr1	10092911	10093164
chr1	10093169	10093893
chr1	10132123	10132330
chr1	10132468	10133233
chr1	10155417	10155684
chr1	10161152	10161376
chr1	10162935	10163258
chr1	10165554	10165888
chr1	10166202	10166583
chr1	10167212	10167333
chr1	10177377	10177645
chr1	10179382	10179713
chr1	10179719	10179839
chr1	10182033	10182241
chr1	10186786	10186977
chr1	10189397	10189686
chr1	10190581	10190983
chr1	10192433	10192717
chr1	10195094	10195267
chr1	10197091	10197491
chr1	10204887	10205142
chr1	10207002	10207122
chr1	10207125	10207245
chr1	10209177	10209354
chr1	10211397	10211667
chr1	10218403	10218585
chr1	10221130	10221320
chr1	10228033	10228301
chr1	10228303	10228423
chr1	10231090	10231345
chr1	10238584	10238836
chr1	10238841	10238961
chr1	10239384	10239504
chr1	10239509	10239629
chr1	10239848	10240635
chr1	10240639	10241145
chr1	10241146	10241353
chr1	10270891	10271012
chr1	10271658	10271828
chr1	10287836	10287959
chr1	10290777	10290970
chr1	10292240	10292540
chr1	10316292	10316497
chr1	10318539	10318729
chr1	10321856	10321976
chr1	10321977	10322224
chr1	10327450	10327772
chr1	10328133	10328322
chr1	10331506	10331633
chr1	10332288	10332563
chr1	10333016	10333182
chr1	10334909	10335139
chr1	10335360	10335575
chr1	10336348	10336530
chr1	10338030	10338221
chr1	10339037	10339317
chr1	10342363	10342602
chr1	10351035	10351270
chr1	10352054	10352280
chr1	10355078	10355259
chr1	10355582	10355748
chr1	10355751	10355907
chr1	10355930	10356050
chr1	10356598	10356836
chr1	10356921	10357191
chr1	10357194	10357314
chr1	10363175	10363597
chr1	10363601	10364447
chr1	10364452	10364826
chr1	10364831	10366530
chr1	10366570	10366696
chr1	10366870	10367376
chr1	10367681	10368689
chr1	10380056	10380241
chr1	10381740	10381932
chr1	10383875	10384256
chr1	10384761	10385022
chr1	10386200	10386497
chr1	10394477	10394684
chr1	10396650	10396913
chr1	10397060	10397286
chr1	10397393	10397595
chr1	10399806	10400018
chr1	10402099	10402269
chr1	10403211	10403429
chr1	10405849	10406035
chr1	10407736	10407964
chr1	10408656	10408777
chr1	10412677	10412902
chr1	10420892	10421086
chr1	10421604	10421960
chr1	10423284	10423452
chr1	10425127	10425247
chr1	10425252	10425372
chr1	10425390	10425702
chr1	10428502	10428694
chr1	10431137	10431257
chr1	10431258	10431444
chr1	10434244	10434515
chr1	10434878	10435072
chr1	10435267	10435391
chr1	10436533	10436856
chr1	10436927	10437447
chr1	10437450	10437702
chr1	10438015	10438998
chr1	10438999	10440463
chr1	10440754	10441465
chr1	10441468	10441669
chr1	10458978	10459137
chr1	10459140	10459267
chr1	10459575	10459766
chr1	10460541	10460671
chr1	10463108	10463294
chr1	10464118	10464434
chr1	10467997	10468253
chr1	10471564	10471694
chr1	10473157	10473513
chr1	10477134	10477255
chr1	10477456	10477745
chr1	10478893	10479017
chr1	10479392	10479512
chr1	10479517	10479767
chr1	10479842	10479967
chr1	10479998	10480119
chr1	10490104	10490692
chr1	10491344	10491532
chr1	10493810	10494033
chr1	10494686	10494880
chr1	10500296	10500416
chr1	10500419	10500652
chr1	10502339	10502563
chr1	10502575	10502853
chr1	10509800	10510063
chr1	10510089	10510349
chr1	10511387	10511590
chr1	10511602	10512242
chr1	10516554	10517196
chr1	10517758	10517958
chr1	10518073	10518193
chr1	10518195	10518565
chr1	10519187	10519384
chr1	10519387	10519893
chr1	10521257	10521711
chr1	10522512	10522688
chr1	10522689	10523360
chr1	10523514	10523722
chr1	10527262	10527455
chr1	10529230	10529450
chr1	10532371	10532566
chr1	10532570	10532690
chr1	10534905	10535098
chr1	10555247	10555452
chr1	10596168	10596360
chr1	10659067	10659568
chr1	10678354	10678547
chr1	10682919	10683419
chr1	10684171	10684513
chr1	10687298	10687482
chr1	10689542	10689816
chr1	10689848	10690005
chr1	10690058	10690858
chr1	10696753	10696925
chr1	10696930	10697945
chr1	10697950	10698370
chr1	10698375	10698965
chr1	10699327	10700108
chr1	10702923	10703088
chr1	10703248	10703533
chr1	10704974	10705157
chr1	10706194	10706427
chr1	10707228	10707434
chr1	10707437	10708354
chr1	10709119	10709464
chr1	10710617	10710848
chr1	10710928	10711112
chr1	10713087	10714045
chr1	10714046	10714313
chr1	10714490	10714673
chr1	10715705	10715873
chr1	10716635	10716818
chr1	10718470	10718698
[truncated: 293,994 more rows]
