# Supplementary material for: SmartPhase: Accurate and fast phasing of heterozygous variant pairs for genetic diagnosis of rare diseases
Source: PLoS Comput Biol. 2020 Feb 7;16(2):e1007613. doi: 10.1371/journal.pcbi.1007613 (PMC7032729; doi:10.1371/journal.pcbi.1007613)
Supplement: S1 Code — In addition to the source code, the archive file contains the scripts of the validation pipeline and a minimum test data set. (ZIP) [file pcbi.1007613.s005.zip › smart-phase-master/BED/allGeneRegionsCanonical.HG19.GRCh37.bed]

#chrom	chromStart	chromEnd	name
chr1	11873	14409	DDX11L1
chr1	14361	19759	WASH7P
chr1	14406	29370	WASH7P
chr1	34610	36081	FAM138F
chr1	69090	70008	OR4F5
chr1	134772	140566	LOC729737
chr1	321083	321115	DQ597235
chr1	321145	321207	DQ599768
chr1	322036	326938	LOC100133331
chr1	327545	328439	LOC388312
chr1	367658	368597	OR4F29
chr1	420205	421839	BC036251
chr1	566092	566115	JA429830
chr1	566134	566155	JA429831
chr1	566239	566263	JB137814
chr1	568843	568913	M37726
chr1	621095	622034	OR4F29
chr1	661138	670994	LOC100133331
chr1	668417	668479	DQ575786
chr1	668509	668541	DQ599872
chr1	671823	671885	DQ575786
chr1	671915	671947	DQ599872
chr1	674239	679736	AK310751
chr1	700244	714068	LOC100288069
chr1	761585	762902	LINC00115
chr1	762970	794826	LOC643837
chr1	803450	812182	FAM41C
chr1	846814	850328	AK056486
chr1	852952	854817	LOC100130417
chr1	861120	879961	SAMD11
chr1	879582	894679	NOC2L
chr1	895966	901099	KLHL17
chr1	901876	910484	PLEKHN1
chr1	910578	917473	C1orf170
chr1	934341	935552	HES4
chr1	948846	949919	ISG15
chr1	955502	991499	AGRN
chr1	995116	1001833	BC033949
chr1	1007125	1009687	RNF223
chr1	1017197	1051736	C1orf159
chr1	1072396	1079434	LOC254099
chr1	1102483	1102578	MIR200B
chr1	1103242	1103332	MIR200A
chr1	1103295	1103317	JA715134
chr1	1104384	1104467	MIR429
chr1	1104434	1104456	JA715143
chr1	1108435	1114935	AK128833
chr1	1109285	1133313	TTLL10
chr1	1138887	1142089	TNFRSF18
chr1	1146705	1149548	TNFRSF4
chr1	1152287	1167447	SDF4
chr1	1167628	1170420	B3GALT6
chr1	1177825	1182102	FAM132A
chr1	1189291	1209234	UBE2J2
chr1	1215815	1227409	SCNN1D
chr1	1227763	1243269	ACAP3
chr1	1243993	1247057	PUSL1
chr1	1246964	1260067	CPSF3L
chr1	1260142	1264276	GLTPD1
chr1	1266725	1269844	TAS1R3
chr1	1270657	1284492	DVL1
chr1	1288070	1293915	MXRA8
chr1	1309109	1310562	AURKAIP1
chr1	1321090	1334718	CCNL2
chr1	1334909	1337426	LOC148413
chr1	1337275	1342693	MRPL20
chr1	1353799	1356824	ANKRD65
chr1	1361507	1363167	TMEM88B
chr1	1370902	1378262	VWA1
chr1	1385068	1405538	ATAD3C
chr1	1407163	1431582	ATAD3B
chr1	1447522	1470067	ATAD3A
chr1	1470157	1475740	TMEM240
chr1	1477052	1510262	SSU72
chr1	1510354	1510644	HP08716
chr1	1533387	1535476	C1orf233
chr1	1535818	1543166	AK094692
chr1	1550794	1565990	MIB2
chr1	1567559	1570030	MMP23B
chr1	1571099	1655775	CDK11B
chr1	1586822	1590469	CDC2L1
chr1	1592938	1624243	SLC35E2B
chr1	1631377	1633247	MMP23A
chr1	1656053	1663343	AK097814
chr1	1658823	1677438	SLC35E2
chr1	1682670	1711508	NADK
chr1	1716724	1822526	GNB1
chr1	1846265	1848733	CALML6
chr1	1849028	1850740	TMEM52
chr1	1853395	1858842	C1orf222
chr1	1884751	1935276	KIAA1751
chr1	1944651	1946969	AK054708
chr1	1950767	1962192	GABRD
chr1	1981908	2116834	PRKCZ
chr1	2112574	2114663	AX747530
chr1	2115898	2126214	C1orf86
chr1	2121236	2123179	BC018779
chr1	2160133	2241652	SKI
chr1	2252695	2322993	MORN1
chr1	2281852	2284100	LOC100129534
chr1	2309493	2322993	MORN1
chr1	2323213	2336885	RER1
chr1	2336240	2344010	PEX10
chr1	2407753	2436964	PLCH2
chr1	2439974	2458035	PANK4
chr1	2460183	2461684	HES5
chr1	2481358	2484284	LOC115110
chr1	2486162	2488450	LOC100133445
chr1	2487804	2495188	TNFRSF14
chr1	2487804	2495267	TNFRSF14
chr1	2518188	2522908	FAM213B
chr1	2522080	2564481	MMEL1
chr1	2572806	2706230	TTC34
chr1	2938045	2939467	ACTRT2
chr1	2976180	2980350	FLJ42875
chr1	2980635	2984289	FLJ42875
chr1	2985741	3355185	PRDM16
chr1	3044538	3044599	MIR4251
chr1	3371146	3397677	ARHGEF16
chr1	3404505	3528059	MEGF6
chr1	3477259	3477354	MIR551A
chr1	3541555	3546694	TPRG1L
chr1	3547330	3566671	WRAP73
chr1	3569128	3652765	TP73
chr1	3652547	3663937	TP73-AS1
chr1	3668964	3688209	CCDC27
chr1	3689351	3692546	SMIM1
chr1	3696783	3713068	LRRC47
chr1	3728644	3773797	CEP104
chr1	3773844	3801993	DFFB
chr1	3805696	3816857	C1orf174
chr1	3816967	3832011	LOC100133612
chr1	4000671	4012643	LOC728716
chr1	4472110	4484744	LOC284661
chr1	4715104	4843851	AJAP1
chr1	4847557	4852183	BC037321
chr1	5621768	5728315	AK125078
chr1	5624130	5624203	MIR4417
chr1	5922731	5922801	MIR4689
chr1	5922869	6052533	NPHP4
chr1	6105980	6161253	KCNAB2
chr1	6161846	6240194	CHD5
chr1	6245079	6259679	RPL22
chr1	6266188	6281359	RNF207
chr1	6281252	6296044	ICMT
chr1	6297870	6299502	C1orf211
chr1	6304251	6305638	HES3
chr1	6307405	6321035	GPR153
chr1	6324331	6453826	ACOT7
chr1	6475293	6479979	HES2
chr1	6484847	6521004	ESPN
chr1	6489893	6489956	MIR4252
chr1	6521213	6526255	TNFRSF25
chr1	6526151	6545529	PLEKHG5
chr1	6581406	6614658	NOL9
chr1	6615337	6639817	TAS1R1
chr1	6640062	6649340	ZBTB48
chr1	6650783	6662929	KLHL21
chr1	6673755	6684093	PHF13
chr1	6685209	6693642	THAP3
chr1	6694227	6761966	DNAJC11
chr1	6845383	7829766	CAMTA1
chr1	7831328	7841492	VAMP3
chr1	7844713	7905237	PER3
chr1	7907671	7913565	UTS2
chr1	7975930	8003225	TNFRSF9
chr1	7990338	7990408	TRNA_Pseudo
chr1	8021713	8045342	PARK7
chr1	8071778	8086393	ERRFI1
chr1	8384389	8404227	SLC45A1
chr1	8412463	8877699	RERE
chr1	8440651	8441235	BC113958
chr1	8921058	8939151	ENO1
chr1	8938893	8939943	ENO1-AS1
chr1	9005892	9034503	CA6
chr1	9063358	9086404	SLC2A7
chr1	9097004	9129887	SLC2A5
chr1	9164475	9189229	GPR157
chr1	9186983	9189250	GPR157
chr1	9208345	9242451	mir-34
chr1	9294862	9331394	H6PD
chr1	9352940	9429590	SPSB1
chr1	9497727	9497837	5S_rRNA
chr1	9599527	9642831	SLC25A33
chr1	9648931	9674935	TMEM201
chr1	9711789	9789172	PIK3CD
chr1	9712667	9714644	C1orf200
chr1	9740902	9747627	BC038541
chr1	9789078	9884550	CLSTN1
chr1	9908333	9970316	CTNNBIP1
chr1	9989775	10002840	LZIC
chr1	10003485	10045556	NMNAT1
chr1	10057254	10076078	RBP7
chr1	10093040	10241296	UBE4B
chr1	10270763	10441661	KIF1B
chr1	10459084	10480201	PGD
chr1	10490158	10512060	APITD1-CORT
chr1	10520602	10532613	DFFA
chr1	10535002	10690815	PEX14
chr1	10696665	10856733	CASZ1
chr1	10744633	10744736	Mir_584
chr1	11006529	11042094	C1orf127
chr1	11072678	11085549	TARDBP
chr1	11086579	11107296	MASP2
chr1	11114648	11120091	SRM
chr1	11126675	11159938	EXOSC10
chr1	11166587	11322608	MTOR
chr1	11203954	11209595	MTOR-AS1
chr1	11249345	11256038	ANGPTL7
chr1	11333254	11348491	UBIAD1
chr1	11539294	11597640	PTCHD2
chr1	11708417	11714888	FBXO2
chr1	11714913	11723384	FBXO44
chr1	11724149	11734409	FBXO6
chr1	11734536	11751678	MAD2L2
chr1	11751780	11780336	DRAXIN
chr1	11782186	11785914	AK125437
chr1	11796141	11810828	AGTRAP
chr1	11824461	11826573	C1orf167
chr1	11832138	11849642	C1orf167
chr1	11845786	11866160	MTHFR
chr1	11866152	11903201	CLCN6
chr1	11905766	11907840	NPPA
chr1	11917520	11918992	NPPB
chr1	11979644	11986485	KIAA2013
chr1	11994723	12035599	PLOD1
chr1	12040237	12073572	MFN2
chr1	12079298	12092106	MIIP
chr1	12123433	12204264	TNFRSF8
chr1	12227059	12269277	TNFRSF1B
chr1	12251761	12251839	MIR4632
chr1	12290112	12572098	VPS13D
chr1	12567299	12567451	SNORA59B
chr1	12627938	12677820	DHRS3
chr1	12704565	12727097	AADACL4
chr1	12776117	12788726	AADACL3
chr1	12806162	12821102	C1orf158
chr1	12834983	12838048	PRAMEF12
chr1	12851545	12856777	PRAMEF1
chr1	12884467	12891264	PRAMEF11
chr1	12907235	12908237	LOC649330
chr1	12916940	12921764	PRAMEF2
chr1	12939032	12946025	PRAMEF4
chr1	12952726	12958094	PRAMEF10
chr1	12976449	12980568	PRAMEF8
chr1	12998301	13007406	PRAMEF6
chr1	13035542	13038381	PRAMEF22
chr1	13182959	13184326	LOC440563
chr1	13328195	13331692	PRAMEF3
chr1	13359818	13369057	PRAMEF5
chr1	13386646	13390765	PRAMEF8
chr1	13421175	13428191	PRAMEF9
chr1	13447413	13452656	PRAMEF13
chr1	13474052	13477569	PRAMEF19
chr1	13495253	13498259	PRAMEF16
chr1	13516065	13526943	PRAMEF20
chr1	13607430	13611550	PRAMEF8
chr1	13629937	13635299	PRAMEF10
chr1	13641972	13648988	PRAMEF9
chr1	13694888	13698405	PRAMEF19
chr1	13716087	13719064	PRAMEF17
chr1	13736906	13747803	PRAMEF20
chr1	13801444	13840242	LRRC38
chr1	13910251	13944452	PDPN
chr1	14031349	14151574	PRDM2
chr1	14925212	15444544	KAZN
chr1	15438310	15478960	TMEM51-AS1
chr1	15480228	15546974	TMEM51
chr1	15573767	15724622	FHAD1
chr1	15653175	15670372	AK055853
chr1	15736390	15756839	EFHD2
chr1	15764937	15773153	CTRC
chr1	15783222	15798586	CELA2A
chr1	15802595	15817895	CELA2B
chr1	15817895	15850940	CASP9
chr1	15853351	15898228	DNAJC16
chr1	15898193	15911605	AGMAT
chr1	15943952	15987552	DDI2
chr1	15986363	15988217	RSC1A1
chr1	15992765	15995537	DQ573015
chr1	16010826	16061264	PLEKHM2
chr1	16062808	16067884	SLC25A34
chr1	16068986	16074292	TMEM82
chr1	16085254	16113084	FBLIM1
chr1	16133656	16134194	UQCRHL
chr1	16160709	16174642	FLJ37453
chr1	16174358	16266950	SPEN
chr1	16268363	16302627	ZBTB17
chr1	16317618	16317647	DQ576383
chr1	16330730	16333184	C1orf64
chr1	16340522	16345285	HSPB7
chr1	16348485	16360545	CLCNKA
chr1	16384263	16400127	FAM131C
chr1	16450831	16482582	EPHA2
chr1	16524598	16539104	ARHGEF19
chr1	16558181	16563659	RSG1
chr1	16576558	16678948	FBXO42
chr1	16693524	16724643	SZRD1
chr1	16725137	16763919	SPATA21
chr1	16767166	16786584	NECAP2
chr1	16793930	16819196	CROCCP3
chr1	16847079	16847153	TRNA_Asn
chr1	16858892	16858966	TRNA_Asn
chr1	16860349	16862144	BC036435
chr1	16862254	16864669	AX747988
chr1	16872433	16872504	TRNA_Gly
chr1	16874159	16874232	TRNA_Pseudo
chr1	16875408	16875482	MIR3675
chr1	16888921	16940100	NBPF1
chr1	16944756	16959841	CROCCP2
chr1	16972068	16976915	MST1P2
chr1	17004765	17004836	TRNA_Gly
chr1	17006500	17006573	TRNA_Val
chr1	17007749	17007823	MIR3675
chr1	17017712	17046652	ESPNP
chr1	17052060	17052133	TRNA_Pseudo
chr1	17053779	17053850	TRNA_Gly
chr1	17248444	17299474	CROCC
chr1	17081128	17090975	MST1L
chr1	17180899	17180971	TRNA_Pseudo
chr1	17185443	17185516	MIR3675
chr1	17186692	17186765	TRNA_Pseudo
chr1	17188415	17188486	TRNA_Gly
chr1	17197439	17200574	AK125737
chr1	17201957	17202031	TRNA_Asn
chr1	17215040	17216161	BC070363
chr1	17216171	17216245	TRNA_Asn
chr1	17222645	17222720	DL489931
chr1	17300998	17307173	MFAP2
chr1	17312452	17338423	ATP13A2
chr1	17345224	17380665	SDHB
chr1	17393255	17445948	PADI2
chr1	17531620	17572501	PADI1
chr1	17566189	17572501	PADI1
chr1	17575592	17610727	PADI3
chr1	17581660	17581778	Mir_584
chr1	17634689	17690495	PADI4
chr1	17698740	17728195	PADI6
chr1	17733250	17765059	RCC2
chr1	17866329	18024370	ARHGEF10L
chr1	18081807	18153558	ACTL8
chr1	18434239	18704977	IGSF21
chr1	18701063	18702174	AX747631
chr1	18807423	18812480	KLHDC7A
chr1	18957499	19062632	PAX7
chr1	19166092	19186155	TAS1R2
chr1	19197923	19229293	ALDH4A1
chr1	19209695	19209769	MIR4695
chr1	19230773	19282826	IFFO2
chr1	19400999	19536746	UBR4
chr1	19542157	19578053	EMC1
chr1	19578074	19586622	MRTO4
chr1	19592475	19600568	AKR7L
chr1	19609056	19615280	AKR7A3
chr1	19619740	19622230	LOC100506730
chr1	19629201	19638640	AKR7A2
chr1	19638739	19655794	PQLC2
chr1	19665266	19812066	CAPZB
chr1	19673334	19675427	AX748283
chr1	19750877	19751182	Metazoa_SRP
chr1	19969722	19984949	NBL1
chr1	19923470	19956315	MINOS1
chr1	19934300	19935138	RPS14P3
chr1	19991779	20006055	HTR6
chr1	20008705	20126410	TMCO4
chr1	20140521	20141771	RNF186
chr1	20208887	20239437	OTUD3
chr1	20246799	20250110	PLA2G2E
chr1	20301923	20306932	PLA2G2A
chr1	20396700	20418394	PLA2G5
chr1	20439142	20446059	PLA2G2D
chr1	20465822	20476879	PLA2G2F
chr1	20490483	20501687	PLA2G2C
chr1	20512577	20519942	UBXN10
chr1	20617411	20681387	VWA5B1
chr1	20686293	20755287	LOC339505
chr1	20808883	20812728	CAMK2N1
chr1	20825940	20834674	MUL1
chr1	20878931	20881513	FAM43B
chr1	20915443	20945400	CDA
chr1	20959947	20978004	PINK1
chr1	20978259	20988037	DDOST
chr1	20990506	21044317	KIF17
chr1	21046224	21059133	SH2D5
chr1	21069170	21113181	HP1BP3
chr1	21132784	21503381	EIF4G3
chr1	21543739	21616766	ECE1
chr1	21602542	21604868	AX747766
chr1	21619782	21626362	LOC100506801
chr1	21749600	21754300	AK098438
chr1	21761832	21762609	BC127868
chr1	21766582	21811393	NBPF3
chr1	21835857	21904905	ALPL
chr1	21922707	21978348	RAP1GAP
chr1	22004791	22109688	USP48
chr1	22138757	22151714	LDLRAD2
chr1	22148736	22263750	HSPG2
chr1	22303417	22315847	CELA3B
chr1	22351706	22357715	LINC00339
chr1	22379119	22419436	CDC42
chr1	22443797	22469519	WNT4
chr1	22778343	22857650	ZBTB40
chr1	22890003	22930087	EPHA8
chr1	22963117	22966175	C1QA
chr1	22970117	22974603	C1QC
chr1	22979681	22988029	C1QB
chr1	23037330	23241823	EPHB2
chr1	23046009	23046091	MIR4684
chr1	23189651	23189719	MIR4253
chr1	23243782	23247347	AK025975
chr1	23337326	23342343	LOC729059
chr1	23345940	23410184	KDM1A
chr1	23370797	23370865	MIR3115
chr1	23410515	23495517	LUZP1
chr1	23490445	23490546	U6
chr1	23518387	23521222	HTR1D
chr1	23636275	23670853	HNRNPR
chr1	23685940	23694879	ZNF436
chr1	23695463	23698330	C1orf213
chr1	23707554	23751261	TCEA3
chr1	23755055	23810750	ASAP3
chr1	23801092	23803135	BC038455
chr1	23832919	23857712	E2F2
chr1	23853364	23855542	AX748204
chr1	23884420	23886285	ID3
chr1	23907984	23967056	MDS2
chr1	24018268	24022915	RPL11
chr1	24069855	24088549	TCEB3
chr1	24086871	24104787	LOC100506963
chr1	24104875	24114722	PITHD1
chr1	24117645	24122029	LYPLA2
chr1	24122088	24126060	GALE
chr1	24128366	24151949	HMGCL
chr1	24171571	24194859	FUCA1
chr1	24200459	24239817	CNR2
chr1	24255559	24255637	MIR378F
chr1	24286300	24289949	PNRC2
chr1	24295572	24306953	SRSF10
chr1	24320925	24320957	DQ588542
chr1	24382530	24438665	MYOM3
chr1	24446260	24469775	IL22RA1
chr1	24480646	24513765	IFNLR1
chr1	24526729	24538180	LOC284632
chr1	24578722	24578758	DQ597487
chr1	24579767	24579803	DQ601330
chr1	24645811	24690970	GRHL3
chr1	24683488	24740262	STPG1
chr1	24742244	24799473	NIPAL3
chr1	24822822	24828850	RCAN3AS
chr1	24829386	24863510	RCAN3
chr1	24882566	24935818	NCMAP
chr1	24969593	24999772	SRRM1
chr1	25071759	25170815	CLIC4
chr1	25226001	25256770	RUNX3
chr1	25548766	25559013	SYF2
chr1	25568739	25573985	C1orf63
chr1	25598980	25656936	RHD
chr1	25629228	25631643	AX747205
chr1	25664788	25688852	TMEM50A
chr1	25688739	25747363	RHCE
chr1	25757387	25826698	TMEM57
chr1	25870075	25895377	LDLRAP1
chr1	25943958	26111258	MAN1C1
chr1	26126666	26144713	SEPN1
chr1	26146396	26159433	MTFR1L
chr1	26146444	26150097	LOC646471
chr1	26160496	26185848	AUNIP
chr1	26187974	26197744	PAQR7
chr1	26210676	26232993	STMN1
chr1	26286257	26324648	PAFAH2
chr1	26348270	26362954	EXTL1
chr1	26364513	26372604	SLC30A2
chr1	26377795	26394125	TRIM63
chr1	26438267	26452039	PDIK1L
chr1	26485510	26489119	FAM110D
chr1	26496387	26497364	ZNF593
chr1	26503980	26516375	CNKSR1
chr1	26517118	26529033	CATSPER4
chr1	26551810	26556331	BC030768
chr1	26560692	26605299	CEP85
chr1	26606212	26608013	SH3BGRL3
chr1	26608772	26633195	UBXN11
chr1	26644410	26647014	CD52
chr1	26648349	26680621	AIM1L
chr1	26688124	26699266	ZNF683
chr1	26737268	26756219	LIN28A
chr1	26758772	26797795	DHDDS
chr1	26789254	26794028	AL050085
chr1	26798901	26803133	HMGN2
chr1	26872342	26901520	RPS6KA1
chr1	26881032	26881084	MIR1976
chr1	27022521	27108601	ARID1A
chr1	27114453	27124894	PIGV
chr1	27145536	27392034	BC016143
chr1	27153200	27182211	ZDHHC18
chr1	27189632	27190947	SFN
chr1	27189786	27190449	SFN
chr1	27205872	27216869	GPN2
chr1	27216978	27226962	GPATCH3
chr1	27237974	27240567	NR0B2
chr1	27248212	27273362	NUDC
chr1	27276046	27286901	C1orf172
chr1	27320194	27327377	TRNP1
chr1	27331510	27339333	FAM46B
chr1	27425299	27481621	SLC9A1
chr1	27533765	27533868	DL490887
chr1	27561006	27635124	WDTC1
chr1	27648635	27662891	TMEM222
chr1	27650364	27653016	LOC644961
chr1	27668482	27680423	SYTL1
chr1	27681669	27693337	MAP3K6
chr1	27695600	27701315	FCN3
chr1	27705595	27709805	CD164L2
chr1	27719147	27722317	GPR3
chr1	27730733	27816678	WASF2
chr1	27860755	27930143	AHDC1
chr1	27938800	27961727	FGR
chr1	27992571	27998724	IFI6
chr1	28052489	28089423	FAM76A
chr1	28099693	28150963	STX12
chr1	28157251	28178183	PPP1R8
chr1	28160911	28161077	SCARNA1
chr1	28199054	28213193	THEMIS2
chr1	28218048	28241236	RPA2
chr1	28261503	28285663	SMPDL3B
chr1	28286503	28294604	XKR8
chr1	28296854	28415148	EYA3
chr1	28473676	28503455	PTAFR
chr1	28526789	28559542	DNAJC8
chr1	28562601	28564616	ATPIF1
chr1	28567542	28567564	JA611241
chr1	28585962	28609002	SESN2
chr1	28655512	28662478	MED18
chr1	28764660	28826881	PHACTR4
chr1	28844744	28865708	RCC1
chr1	28832454	28837404	SNHG3
chr1	28879528	28905057	TRNAU1AP
chr1	28905049	28908383	SNHG12
chr1	28905254	28905334	SNORD99
chr1	28919006	28921088	RAB42
chr1	28929608	28969604	TAF12
chr1	28975111	28975246	RNU11
chr1	28995239	29042115	GMEB1
chr1	29016176	29016306	SCARNA24
chr1	29063132	29096287	YTHDF2
chr1	29138653	29190208	OPRD1
chr1	29213602	29446558	EPB41
chr1	29445936	29450421	TMEM200B
chr1	29474249	29508637	SRSF4
chr1	29519384	29557454	MECR
chr1	29563027	29653325	PTPRU
chr1	30486798	30510456	BC042538
chr1	31184123	31196432	MATN1
chr1	31191618	31199593	MATN1-AS1
chr1	31205314	31230683	LAPTM5
chr1	31212002	31212079	MIR4420
chr1	31342312	31381480	SDC3
chr1	31404352	31538564	PUM1
chr1	31408535	31408623	SNORD103A
chr1	31421964	31422052	SNORD103A
chr1	31441009	31441084	SNORD85
chr1	31652591	31712734	NKAIN1
chr1	31732414	31742513	SNRNP40
chr1	31732414	31769644	SNRNP40
chr1	31769841	31837780	ZCCHC17
chr1	31838099	31845923	FABP3
chr1	31886659	31907527	SERINC2
chr1	31971838	31974167	LOC149086
chr1	31984035	31989846	LOC284551
chr1	32042085	32053287	TINAGL1
chr1	32083300	32092919	HCRTR1
chr1	32095462	32110838	PEF1
chr1	32117847	32169768	COL16A1
chr1	32192717	32229648	BAI2
chr1	32224260	32224336	MIR4254
chr1	32256024	32281580	SPOCD1
chr1	32372021	32403988	PTP4A2
chr1	32479294	32509482	KHDRBS1
chr1	32538502	32568467	TMEM39B
chr1	32573643	32642168	KPNA6
chr1	32645344	32663886	TXLNA
chr1	32666201	32670991	CCDC28B
chr1	32671235	32674288	IQCC
chr1	32674694	32681797	DCDC2B
chr1	32681797	32687926	TMEM234
chr1	32687958	32697205	EIF3I
chr1	32697260	32707311	MTMR9LP
chr1	32712817	32714461	FAM167B
chr1	32739711	32751766	LCK
chr1	32757707	32799224	HDAC1
chr1	32799429	32801840	MARCKSL1
chr1	32826870	32827844	FAM229A
chr1	32827861	32829924	TSSK3
chr1	32830704	32860062	BSDC1
chr1	32930657	32953459	ZBTB8B
chr1	33004771	33071542	ZBTB8A
chr1	33087306	33116185	ZBTB8OS
chr1	33116748	33151812	RBBP4
chr1	33145506	33168361	SYNC
chr1	33207511	33240571	KIAA1522
chr1	33240839	33283633	YARS
chr1	33283118	33324480	S100PBP
chr1	33327868	33338082	FNDC5
chr1	33352097	33360247	HPCA
chr1	33360195	33366953	TMEM54
chr1	33402049	33430286	RNF19B
chr1	33452675	33498070	BC036308
chr1	33476825	33502512	AK2
chr1	33546713	33585995	ADC
chr1	33607471	33608831	AX747064
chr1	33611002	33647671	TRIM62
chr1	33722173	33766320	ZNF362
chr1	33772366	33786699	A3GALT2
chr1	33789223	33841194	PHC2
chr1	33797993	33798093	MIR3605
chr1	33802166	33802465	7SK
chr1	33938231	33961995	ZSCAN20
chr1	33979608	34631443	CSMD2
chr1	34326075	34330392	HMGB4
chr1	34334556	34351059	LOC402779
chr1	34642552	34684731	C1orf94
chr1	35220647	35224113	GJB5
chr1	35225341	35229325	GJB4
chr1	35244163	35244247	Mir_548
chr1	35247910	35251967	GJB3
chr1	35258598	35261348	GJA4
chr1	35315962	35325417	SMIM12
chr1	35331036	35370984	DLGAP3
chr1	35441299	35444307	LOC653160
chr1	35447126	35450948	ZMYM6NB
chr1	35451766	35497569	ZMYM6
chr1	35544971	35581455	ZMYM1
chr1	35641980	35646083	AL831889
chr1	35649200	35658743	SFPQ
chr1	35734567	35887545	ZMYM4
chr1	35833677	35835012	AF119915
chr1	35899090	36023037	KIAA0319L
chr1	36023392	36032380	NCDN
chr1	36065142	36107445	PSMB2
chr1	36038970	36060927	TFAP2E
chr1	36179476	36184790	C1orf216
chr1	36197712	36235551	CLSPN
chr1	36273827	36323490	AGO4
chr1	36348809	36389899	AGO1
chr1	36391432	36395210	AK025726
chr1	36396682	36522063	AGO3
chr1	36549675	36553876	TEKT2
chr1	36554452	36559533	ADPRHL2
chr1	36560843	36565850	COL8A2
chr1	36602169	36615115	TRAPPC3
chr1	36621802	36646441	MAP7D1
chr1	36690016	36770957	THRAP3
chr1	36771993	36787379	SH3D21
chr1	36787631	36789755	EVA1B
chr1	36805224	36851485	STK40
chr1	36859030	36863493	LSM10
chr1	36883506	36916086	OSCP1
chr1	36921361	36930040	MRPS15
chr1	36931643	36948915	CSF3R
chr1	37261127	37499844	GRIK3
chr1	37627163	37627235	MIR4255
chr1	37920479	37940044	LOC728431
chr1	37940118	37949978	ZC3H12A
chr1	37955560	37980420	MEAF6
chr1	37966535	37966595	MIR5581
chr1	38000049	38019945	SNIP1
chr1	38022519	38032458	DNALI1
chr1	38032412	38061586	GNL2
chr1	38076950	38100595	RSPO1
chr1	38147241	38156192	C1orf109
chr1	38147242	38149864	AX747480
chr1	38158072	38175391	CDCA8
chr1	38181645	38230824	EPHA10
chr1	38259773	38267278	MANEAL
chr1	38268613	38273865	YRDC
chr1	38273472	38275126	C1orf122
chr1	38275238	38325292	MTF1
chr1	38326368	38412729	INPP5B
chr1	38349908	38349989	SNORA63
chr1	38422651	38455761	SF3A3
chr1	38462441	38471187	FHL3
chr1	38478383	38490497	UTP11L
chr1	38509522	38512450	POU3F1
chr1	38554902	38555001	MIR3659
chr1	38674705	38680439	LOC339442
chr1	39303868	39325495	RRAGC
chr1	39328161	39339050	MYCBP
chr1	39340222	39341770	GJA9
chr1	39351478	39407456	RHBDL2
chr1	39456915	39471737	AKIRIN1
chr1	39491966	39500308	NDUFS5
chr1	39549838	39952810	MACF1
chr1	39619835	39619968	5S_rRNA
chr1	39648409	39648505	Mir_562
chr1	39875175	39882154	KIAA0754
chr1	39957317	39995541	BMP8A
chr1	39970194	39970267	TRNA_Pseudo
chr1	39987951	40025370	PPIEL
chr1	40026484	40042521	PABPC4
chr1	40033045	40033182	SNORA55
chr1	40089102	40105348	HEYL
chr1	40124792	40137710	NT5C1A
chr1	40144644	40157089	HPCAL4
chr1	40204516	40229586	PPIE
chr1	40223902	40254533	BMP8B
chr1	40235196	40237020	OXCT2
chr1	40306705	40349177	TRIT1
chr1	40361095	40367687	MYCL1
chr1	40420783	40435628	MFSD2A
chr1	40506254	40538321	CAP1
chr1	40538381	40563142	PPT1
chr1	40627040	40706593	RLF
chr1	40713572	40717365	TMCO2
chr1	40723721	40759856	ZMPSTE24
chr1	40766162	40782981	COL9A2
chr1	40839377	40888998	SMAP2
chr1	40916336	40929390	ZFP69B
chr1	40943301	40962015	ZFP69
chr1	40974432	40982214	EXO5
chr1	40997232	41013841	ZNF684
chr1	41086351	41131324	RIMS3
chr1	41154751	41157933	LOC100130557
chr1	41157241	41237275	NFYC
chr1	41220026	41220118	MIR30E
chr1	41222955	41223044	MIR30C1
chr1	41249683	41306124	KCNQ4
chr1	41326727	41328018	CITED4
chr1	41347313	41347427	Mir_584
chr1	41445006	41478235	CTPS1
chr1	41480261	41509562	SLFNL1-AS1
chr1	41481268	41487427	SLFNL1
chr1	41492870	41707815	SCMH1
chr1	41932607	41932699	5S_rRNA
chr1	41944445	41949874	EDN2
chr1	41944445	41950344	EDN2
chr1	41972035	42384496	HIVEP3
chr1	42619091	42621495	GUCA2B
chr1	42628361	42630395	GUCA2A
chr1	42642209	42800903	FOXJ3
chr1	42846467	42889900	RIMKLA
chr1	42896000	42921938	ZMYND12
chr1	42922172	42926086	PPCS
chr1	43000559	43120335	CCDC30
chr1	43124047	43142429	PPIH
chr1	43144356	43147330	AF086102
chr1	43148065	43168020	YBX1
chr1	43198763	43205925	CLDN19
chr1	43212005	43232755	LEPRE1
chr1	43232915	43241413	C1orf50
chr1	43253660	43263901	LOC100129924
chr1	43272722	43283059	CCDC23
chr1	43291248	43310660	ERMAP
chr1	43312243	43318146	ZNF691
chr1	43323292	43354460	BC043541
chr1	43391045	43424847	SLC2A1
chr1	43424719	43449029	SLC2A1-AS1
chr1	43489219	43489308	U6
chr1	43585818	43611958	AK309744
chr1	43613593	43622067	FAM183A
chr1	43629844	43638241	EBNA1BP2
chr1	43638000	43720029	WDR65
chr1	43735664	43739673	TMEM125
chr1	43747556	43751250	C1orf210
chr1	43766565	43788781	TIE1
chr1	43803474	43820135	MPL
chr1	43824625	43828873	CDC20
chr1	43829067	43833409	ELOVL1
chr1	43849578	43855483	MED8
chr1	43855555	43919918	SZT2
chr1	43916673	43919660	HYI
chr1	43996546	44089343	PTPRF
chr1	44115796	44171189	KDM4A
chr1	44165355	44173012	KDM4A-AS1
chr1	44173203	44396837	ST3GAL3
chr1	44182137	44182227	U6
chr1	44398991	44402912	ARTN
chr1	44412477	44433694	IPO13
chr1	44435652	44439043	DPH2
chr1	44440601	44443972	ATP6V0B
chr1	44445607	44456843	B4GALT2
chr1	44462154	44483012	SLC6A9
chr1	44457279	44462198	CCDC24
chr1	44584521	44600809	KLF17
chr1	44679124	44686351	DMAP1
chr1	44686741	44820939	ERI3
chr1	44870959	45117396	RNF220
chr1	45011164	45011224	MIR5584
chr1	45119500	45140099	TMEM53
chr1	45140393	45191263	C1orf228
chr1	45205489	45233438	KIF2C
chr1	45241245	45244412	RPS8
chr1	45241536	45241610	SNORD55
chr1	45242163	45242261	SNORD46
chr1	45243513	45243584	SNORD38A
chr1	45244061	45244130	SNORD38B
chr1	45249256	45253426	BEST4
chr1	45266035	45271667	PLK3
chr1	45271585	45272957	TCTEX1D4
chr1	45274153	45279801	BTBD19
chr1	45287937	45308616	PTCH2
chr1	45316193	45452394	EIF2B3
chr1	45468219	45477027	HECTD3
chr1	45477804	45481341	UROD
chr1	45482075	45672250	ZSWIM5
chr1	45769581	45771291	LOC400752
chr1	45792544	45794346	HPDL
chr1	45794913	45806142	MUTYH
chr1	45805341	45809650	TOE1
chr1	45809554	45956840	TESK2
chr1	45959597	45965751	CCDC163P
chr1	45965855	45976739	MMACHC
chr1	45976706	45988562	PRDX1
chr1	46016454	46035723	AKR1A1
chr1	46049659	46084578	NASP
chr1	46085715	46089731	CCDC17
chr1	46092975	46152302	GPBP1L1
chr1	46111451	46112357	RPS15AP10
chr1	46153846	46160108	TMEM69
chr1	46164406	46216485	IPP
chr1	46269284	46501796	MAST2
chr1	46505811	46598380	PIK3R3
chr1	46640748	46651634	TSPAN1
chr1	46654352	46685977	POMGNT1
chr1	46669005	46686928	LURAP1
chr1	46713366	46744145	RAD54L
chr1	46744071	46769038	LRRC41
chr1	46769379	46782447	UQCRH
chr1	46805848	46830824	NSUN4
chr1	46859938	46879520	FAAH
chr1	46899498	46911374	LOC729041
chr1	46972667	46979886	DMBX1
chr1	47004367	47035927	MKNK1-AS1
chr1	47011315	47015678	KNCN
chr1	47011315	47016887	KNCN
chr1	47023078	47069966	MKNK1
chr1	47073386	47080805	MOB3C
chr1	47100710	47134099	ATPAF1
chr1	47140830	47184736	EFCAB14
chr1	47137496	47139256	TEX38
chr1	47139707	47157769	EFCAB14-AS1
chr1	47264669	47285021	CYP4B1
chr1	47308766	47366147	CYP4Z2P
chr1	47394845	47407156	CYP4A11
chr1	47489239	47516423	CYP4X1
chr1	47533159	47583992	CYP4Z1
chr1	47603106	47614526	CYP4A22
chr1	47644921	47646011	LINC00853
chr1	47649260	47655771	PDZK1IP1
chr1	47681962	47689770	TAL1
chr1	47681962	47695443	TAL1
chr1	47691628	47691655	JA375062
chr1	47715810	47779819	STIL
chr1	47799468	47844511	CMPK1
chr1	47859449	47861215	AX748181
chr1	47881743	47883724	FOXE3
chr1	47897806	47900313	FOXD2-AS1
chr1	47901688	47906363	FOXD2
chr1	48226199	48462562	TRABD2B
chr1	48567386	48648100	SKINTL
chr1	48688356	48714316	SLC5A9
chr1	48761043	48937876	SPATA6
chr1	48998526	50489626	AGBL4
chr1	49193539	49242547	BEND5
chr1	50574593	50667540	ELAVL4
chr1	50883222	50889119	DMRTA2
chr1	50906934	51425936	FAF1
chr1	51048075	51048183	U6
chr1	51435641	51440309	CDKN2C
chr1	51567905	51613754	C1orf185
chr1	51701944	51739119	RNF11
chr1	51752929	51810785	TTC39A
chr1	51819934	51984995	EPS15
chr1	52004296	52004401	U6
chr1	52082545	52254891	OSBPL9
chr1	52254865	52344609	NRD1
chr1	52373627	52456436	RAB3B
chr1	52461412	52461712	Metazoa_SRP
chr1	52485803	52521843	TXNDC12
chr1	52497776	52499472	KTI12
chr1	52521856	52556388	BTF3L4
chr1	52607765	52812358	ZFYVE9
chr1	52816264	52831877	CC2D1B
chr1	52838500	52870143	ORC1
chr1	52870218	52883992	PRPF38A
chr1	52870218	52883992	PRPF38A
chr1	52888947	53018762	ZCCHC11
chr1	53068042	53074723	GPX7
chr1	53099065	53122737	FAM159A
chr1	53152013	53164038	SELRC1
chr1	53192130	53293013	ZYG11B
chr1	53308182	53360247	ZYG11A
chr1	53361581	53387591	ECHDC2
chr1	53392900	53517289	SCP2
chr1	53527723	53551174	PODN
chr1	53552854	53608289	SLC1A7
chr1	53580247	53584281	AX748428
chr1	53662100	53679869	CPT2
chr1	53679771	53686289	C1orf123
chr1	53692563	53704282	MAGOH
chr1	53704281	53708455	LOC100507564
chr1	53708040	53793821	LRP8
chr1	53793904	53802889	AK097571
chr1	53904042	53905693	SLC25A3P1
chr1	53925071	53933158	DMRTB1
chr1	53971905	54199877	GLIS1
chr1	54231133	54304225	NDC1
chr1	54317391	54355487	YIPF1
chr1	54359860	54376759	DIO1
chr1	54387233	54411288	HSPB11
chr1	54411998	54433841	LRRC42
chr1	54472970	54483859	LDLRAD1
chr1	54497348	54519111	TMEM59
chr1	54519273	54565416	TCEANC2
chr1	54519751	54519827	MIR4781
chr1	54604667	54618679	CDCP2
chr1	54638026	54665746	CYB5RL
chr1	54665839	54684056	MRPL37
chr1	54691103	54872068	SSBP3
chr1	55013806	55076005	ACOT11
chr1	55074849	55089200	FAM151A
chr1	55107426	55175939	MROH7
chr1	55181494	55208328	TTC4
chr1	55222570	55230226	PARS2
chr1	55246751	55266941	TTC22
chr1	55271735	55307937	C1orf177
chr1	55315299	55352921	DHCR24
chr1	55352654	55353883	HP08874
chr1	55423541	55423614	TRNA_Lys
chr1	55446464	55457966	TMEM61
chr1	55464616	55474465	BSND
chr1	55505148	55530526	PCSK9
chr1	55532031	55681039	USP24
chr1	55681080	55683128	LOC100507634
chr1	55691313	55691396	MIR4422
chr1	55842198	55842525	7SK
chr1	55950543	55950645	Y_RNA
chr1	56046709	56200675	AK127270
chr1	56960418	57045257	PPAP2B
chr1	57110989	57181008	PRKAA2
chr1	57184476	57285369	C1orf168
chr1	57289353	57292593	BC048114
chr1	57320442	57383894	C8A
chr1	57394882	57431688	C8B
chr1	57463578	58716211	DAB1
chr1	58326214	58328786	BC047487
chr1	58933598	58934677	AX746780
chr1	58946390	59012446	OMA1
chr1	59041094	59043166	TACSTD2
chr1	59120410	59165747	MYSM1
chr1	59246462	59249785	JUN
chr1	59250822	59365384	LOC100131060
chr1	59597607	59612479	HSD52
chr1	59762624	60228402	FGGY
chr1	60198898	60198968	MIR4711
chr1	60238466	60254501	BC042048
chr1	60280532	60342050	HOOK1
chr1	60358979	60392423	CYP2J2
chr1	60454823	60539442	C1orf87
chr1	61125302	61291256	AK097193
chr1	61405915	61436448	BC030753
chr1	61547533	61928460	NFIA
chr1	62119913	62121800	MGC34796
chr1	62146718	62191095	TM2D1
chr1	62208148	62629591	INADL
chr1	62318170	62318274	U6
chr1	62660473	62678001	L1TD1
chr1	62701836	62785083	KANK4
chr1	62901974	62917475	USP1
chr1	62920396	63154039	DOCK7
chr1	63063157	63071976	ANGPTL3
chr1	63249776	63330941	ATG4C
chr1	63624753	63782901	LINC00466
chr1	63704613	63704845	7SK
chr1	63788729	63790797	FOXD3
chr1	63799429	63799491	U7
chr1	63833260	63904233	ALG6
chr1	63906440	63988944	ITGB3BP
chr1	63989012	64038364	EFCAB7
chr1	64014650	64016307	DLEU2L
chr1	64088886	64125916	PGM1
chr1	64239689	64647179	ROR1
chr1	64262024	64262128	Mir_544
chr1	64571005	64636980	AK096291
chr1	64669489	64710027	UBE2U
chr1	64936475	65158741	CACHD1
chr1	65045529	65045604	MIR4794
chr1	65210777	65298914	RAVER2
chr1	65298905	65432187	JAK1
chr1	65445259	65468159	BC035370
chr1	65488650	65488757	U6
chr1	65523437	65523525	MIR3671
chr1	65524116	65524191	MIR101-1
chr1	65613231	65697828	AK4
chr1	65775217	65881552	DNAJC6
chr1	65886130	66103176	LEPR
chr1	65886130	65901690	LEPROT
chr1	66258855	66840262	PDE4B
chr1	66560143	66560229	U4
chr1	66999824	67210768	SGIP1
chr1	67094122	67094200	MIR3117
chr1	67132271	67142710	AK298300
chr1	67218139	67244730	TCTEX1D1
chr1	67263423	67266942	INSL5
chr1	67278571	67390570	WDR78
chr1	67390577	67454302	MIER1
chr1	67465014	67520080	SLC35D1
chr1	67557858	67600654	C1orf141
chr1	67632168	67725650	IL23R
chr1	67661822	67661926	U6
chr1	67773046	67862583	IL12RB2
chr1	67873492	67896123	SERBP1
chr1	68150859	68154021	GADD45A
chr1	68167148	68299155	GNG12
chr1	68238275	68238336	U7
chr1	68297970	68668670	GNG12-AS1
chr1	68511644	68516481	DIRAS3
chr1	68564141	68698284	WLS
chr1	68649200	68649293	MIR1262
chr1	68649301	68649321	JB175146
chr1	68894506	68915642	RPE65
chr1	68939834	68962799	DEPDC1
chr1	68962358	69004310	BC020917
chr1	70225857	70589171	LRRC7
chr1	70385004	70386000	PIN1P1
chr1	70610484	70671361	LRRC40
chr1	70671364	70717701	SRSF11
chr1	70724684	70820417	ANKRD13C
chr1	70820492	70833705	HHLA3
chr1	70876900	70905534	CTH
chr1	71172135	71252151	BC041441
chr1	71418114	71513491	PTGER3
chr1	71512188	71532865	ZRANB2-AS1
chr1	71528973	71546972	ZRANB2
chr1	71533313	71533399	MIR186
chr1	71547006	71703406	ZRANB2-AS2
chr1	71868624	72748405	NEGR1
chr1	72259914	72302695	NEGR1-IT1
chr1	73771852	73804560	BC041341
chr1	74491701	74663871	LRRIQ3
chr1	74663895	75010116	FPGT-TNNI3K
chr1	75033794	75139422	C1orf173
chr1	75043113	75091782	CR627203
chr1	75171171	75199092	CRYZ
chr1	75198835	75232360	TYW3
chr1	75600566	75627218	LHX8
chr1	75595658	75598261	AK055631
chr1	75672074	76076799	SLC44A5
chr1	76103850	76188721	CR936677
chr1	76190042	76229355	ACADM
chr1	76251878	76260775	RABGGTB
chr1	76252756	76252834	SNORD45C
chr1	76253573	76253657	SNORD45A
chr1	76255161	76255232	SNORD45B
chr1	76262555	76378923	MSH4
chr1	76384557	76398116	ASB17
chr1	76540388	77096669	ST6GALNAC3
chr1	77333185	77529737	ST6GALNAC5
chr1	77554666	77685132	PIGK
chr1	77747661	78025654	AK5
chr1	78030189	78148343	ZZZ3
chr1	78161673	78225564	USP33
chr1	78245308	78345225	FAM73A
chr1	78354199	78409578	NEXN
chr1	78413590	78444777	FUBP1
chr1	78470635	78482995	DNAJB4
chr1	78511588	78603112	GIPC2
chr1	78560490	78560599	5S_rRNA
chr1	78695282	78759574	MGC27382
chr1	78956727	79006386	PTGFR
chr1	79086087	79111830	IFI44L
chr1	79115476	79129763	IFI44
chr1	79152744	79152828	Mir_548
chr1	79355448	79472495	ELTD1
chr1	82266081	82458107	LPHN2
chr1	82312940	82313045	Mir_544
chr1	83439565	83451891	U80773
chr1	83911736	83920454	BC043544
chr1	84041470	84326679	BC036594
chr1	84259583	84259634	HH834010
chr1	84259597	84379059	MIR548AP
chr1	84267442	84326229	AK097722
chr1	84335056	84464833	TTLL7
chr1	84379036	84379062	HH834010
chr1	84609951	84704181	PRKACB
chr1	84743003	84743140	SNORA2
chr1	84764048	84816481	SAMD13
chr1	84810360	84816481	SAMD13
chr1	84830640	84863576	UOX
chr1	84864214	84880691	DNASE2B
chr1	84944919	84964033	RPF1
chr1	84964005	84972262	GNG5
chr1	84972012	85014647	SPATA1
chr1	85018803	85040163	CTBS
chr1	85093912	85097429	C1orf180
chr1	85109389	85156240	SSX2IP
chr1	85279085	85358896	LPAR3
chr1	85391265	85462796	MCOLN2
chr1	85483764	85514223	MCOLN3
chr1	85527992	85598821	WDR63
chr1	85599476	85599556	MIR4423
chr1	85623355	85666728	SYDE2
chr1	85715636	85725355	C1orf52
chr1	85731459	85742587	BCL10
chr1	85742040	85865646	LOC646626
chr1	85784167	85930889	DDAH1
chr1	86046443	86049648	CYR61
chr1	86115105	86174116	ZNHIT6
chr1	86194915	86622154	COL24A1
chr1	86815776	86862025	ODF2L
chr1	86889768	86922240	CLCA2
chr1	86934394	86965974	CLCA1
chr1	87012758	87046432	CLCA4
chr1	87099958	87121059	CLCA3P
chr1	87170252	87213867	SH3GLB1
chr1	87328127	87380107	SEP15
chr1	87380334	87575681	HS2ST1
chr1	87597679	87598718	LOC339524
chr1	87777576	87777676	Mir_590
chr1	87794150	87814607	LMO4
chr1	87819209	87837338	LOC100505768
chr1	87918922	87919056	5S_rRNA
chr1	88943510	88943810	Metazoa_SRP
chr1	89004735	89150887	AK123834
chr1	89149921	89301938	PKN2
chr1	89318320	89357301	GTF2B
chr1	89401455	89458643	CCBL2
chr1	89445138	89458643	RBMXL1
chr1	89472359	89488549	GBP3
chr1	89517986	89531043	GBP1
chr1	89573309	89591799	GBP2
chr1	89597433	89641723	GBP7
chr1	89646830	89664633	GBP4
chr1	89724633	89738544	GBP5
chr1	89754940	89756045	LOC729930
chr1	89829435	89853719	GBP6
chr1	89873237	89890493	GBP1P1
chr1	89990396	90063420	LRRC8B
chr1	90090407	90098453	FLJ27354
chr1	90098643	90185094	LRRC8C
chr1	90287479	90401989	LRRC8D
chr1	90453271	90453503	7SK
chr1	90458823	90460525	GEMIN8P4
chr1	90460677	90494094	ZNF326
chr1	91177578	91182794	BARHL2
chr1	91295103	91317175	AK022898
chr1	91380856	91487812	ZNF644
chr1	91726322	91870426	HFM1
chr1	91966403	91991321	CDC7
chr1	92145899	92351836	TGFBR3
chr1	92295329	92295626	Metazoa_SRP
chr1	92414927	92479985	BRDT
chr1	92495532	92529093	EPHX4
chr1	92545861	92613401	BTBD8
chr1	92632608	92650280	KIAA1107
chr1	92683572	92711367	C1orf146
chr1	92711954	92764566	GLMN
chr1	92764521	92853732	RPAP2
chr1	92940317	92951628	GFI1
chr1	92974252	93257961	EVI5
chr1	93297593	93307481	RPL5
chr1	93307716	93427079	FAM69A
chr1	93302845	93302940	SNORD21
chr1	93303574	93303627	SNORA66
chr1	93544791	93604638	MTF2
chr1	93615298	93646246	TMED5
chr1	93646280	93744287	CCDC18
chr1	93775665	93811368	LOC100131564
chr1	93811477	93828148	DR1
chr1	93913687	94020218	FNBP1L
chr1	93981833	93981906	TRNA_Cys
chr1	94027342	94146926	BCAR3
chr1	94057524	94065587	LOC100129046
chr1	94219111	94240930	MIG7
chr1	94312387	94312467	MIR760
chr1	94313128	94313213	TRNA_Arg
chr1	94317792	94319887	AX746627
chr1	94335013	94344762	DNTTIP2
chr1	94352589	94375012	GCLM
chr1	94458393	94586705	ABCA4
chr1	94634462	94703307	ARHGAP29
chr1	94883932	94984219	ABCD3
chr1	94994731	95007413	F3
chr1	95123088	95285834	BC030750
chr1	95285897	95360803	SLC44A3
chr1	95362506	95392735	CNN3
chr1	95393583	95428826	LOC729970
chr1	95448278	95538507	ALG14
chr1	95550007	95550119	Mir_448
chr1	95582893	95663161	TMEM56
chr1	95628774	95699538	AK090700
chr1	95699710	95712781	RWDD3
chr1	95940292	95944912	FLJ31662
chr1	95970531	95970615	Mir_548
chr1	95975895	95981020	BC067883
chr1	97161411	97161723	7SK
chr1	97187174	97280605	PTBP2
chr1	97543299	98386615	DPYD
chr1	97561478	97788511	DPYD-AS1
chr1	98453555	98515249	MIR137HG
chr1	98510798	98510907	MIR2682
chr1	98676266	98738214	LOC729987
chr1	99127235	99226056	SNX7
chr1	99207463	99207540	7SK
chr1	99355800	99470449	LPPR5
chr1	99469831	99614408	LOC100129620
chr1	99729847	99775138	LPPR4
chr1	100111430	100160097	PALMD
chr1	100174258	100231349	FRRS1
chr1	100178485	100178513	MIR548D1
chr1	100178485	100178513	MIR548AA1
chr1	100315639	100389579	AGL
chr1	100434000	100435404	BC112312
chr1	100435991	100492534	SLC35A3
chr1	100503788	100548929	HIAT1
chr1	100549101	100598511	SASS6
chr1	100598705	100616054	TRMT13
chr1	100614003	100643829	LRRC39
chr1	100652477	100715409	DBT
chr1	100731713	100758325	RTCA
chr1	100746796	100746864	MIR553
chr1	100818022	100965021	CDC14A
chr1	101003727	101007583	GPR88
chr1	101092605	101112560	LOC100128787
chr1	101185195	101204601	VCAM1
chr1	101337927	101360735	EXTL2
chr1	101361631	101447311	SLC30A7
chr1	101455179	101491362	DPH5
chr1	101491408	101552819	BX538249
chr1	101702304	101707076	S1PR1
chr1	101746453	101746573	Mir_584
chr1	101806424	101806451	RNU6-31P
chr1	102268126	102462790	OLFM3
chr1	102337566	102360299	DNAJA1P5
chr1	103342022	103574052	COL11A1
chr1	104068577	104097859	RNPC3
chr1	104095895	104122149	AMY2B
chr1	104159998	104168400	AMY2A
chr1	104198301	104207173	AMY1A
chr1	104230039	104238912	AMY1A
chr1	104257374	104262492	AMY2A
chr1	104292439	104301311	AMY1A
chr1	104615644	104619693	LOC100129138
chr1	106144773	106161557	BC043293
chr1	107599266	107601916	PRMT6
chr1	107682628	108024475	NTNG1
chr1	107937775	108024475	NTNG1
chr1	107937775	108024475	NTNG1
chr1	108113781	108507545	VAV3
chr1	108496274	108496345	TRNA_Pseudo
chr1	108507064	108537229	VAV3-AS1
chr1	108677343	108742980	SLC25A24
chr1	108765962	108786703	NBPF4
chr1	108803819	108816311	BC051808
chr1	108918459	108953434	NBPF4
chr1	108963310	108975804	BC051808
chr1	108992903	109013260	NBPF6
chr1	109102970	109181949	FAM102B
chr1	109190909	109203744	HENMT1
chr1	109234931	109244422	PRPF38B
chr1	109255555	109285367	FNDC7
chr1	109289284	109352148	STXBP3
chr1	109358519	109399726	AKNAD1
chr1	109399838	109401146	SPATA42
chr1	109419602	109473044	GPSM2
chr1	109472129	109506121	CLCC1
chr1	109512837	109584850	WDR47
chr1	109606997	109618624	TAF13
chr1	109633402	109639554	TMEM167B
chr1	109642814	109643234	SCARNA2
chr1	109648572	109656479	C1orf194
chr1	109656584	109749403	KIAA1324
chr1	109756514	109780804	SARS
chr1	109792640	109818378	CELSR2
chr1	109822175	109825790	PSRC1
chr1	109834986	109849663	MYBPHL
chr1	109852187	109940563	SORT1
chr1	109941652	109969070	PSMA5
chr1	109965120	109966952	FW340027
chr1	110009099	110024764	SYPL2
chr1	110026560	110035420	ATXN7L2
chr1	110036700	110043063	CYB561D1
chr1	110049445	110052336	AMIGO1
chr1	110082493	110088455	GPR61
chr1	110091185	110138454	GNAI3
chr1	110141514	110141589	MIR197
chr1	110145888	110155705	GNAT2
chr1	110162434	110174677	AMPD2
chr1	110198697	110204331	GSTM4
chr1	110230417	110236367	GSTM1
chr1	110254863	110260890	GSTM5
chr1	110276553	110283660	GSTM3
chr1	110292701	110306644	EPS8L3
chr1	110453232	110473616	CSF1
chr1	110527386	110566364	AHCYL1
chr1	110577222	110597424	STRIP1
chr1	110602996	110613322	ALX3
chr1	110603303	110603368	DQ574855
chr1	110655061	110656569	UBL4B
chr1	110693131	110744823	SLC6A17
chr1	110753335	110776674	KCNC4
chr1	110815105	110815229	SNORA25
chr1	110828998	110881793	LOC440600
chr1	110881944	110889303	RBM15
chr1	110887099	110888734	BC069739
chr1	110905472	110933704	SLC16A4
chr1	110943876	110950546	LAMTOR5
chr1	110950430	110958896	LAMTOR5-AS1
chr1	110993787	110999976	PROK1
chr1	111023387	111033891	CYMP
chr1	111059838	111061797	KCNA10
chr1	111145775	111148975	KCNA2
chr1	111214309	111217655	KCNA3
chr1	111413820	111442558	CD53
chr1	111489811	111506566	LRIF1
chr1	111659953	111682838	DRAM2
chr1	111682248	111727724	CEPT1
chr1	111728590	111747160	DENND2D
chr1	111770280	111786062	CHI3L2
chr1	111823145	111828730	CHIAP2
chr1	111833473	111863188	CHIA
chr1	111889194	111895639	PIFO
chr1	111927140	111932473	PGCP1
chr1	111956936	111970399	OVGP1
chr1	111982511	111991830	WDR77
chr1	111991742	112004525	ATP5F1
chr1	112016603	112021134	C1orf162
chr1	112025969	112046743	ADORA3
chr1	112032938	112033045	U6
chr1	112162404	112256101	RAP1A
chr1	112141628	112150940	LOC100129269
chr1	112256829	112259310	AK023457
chr1	112264685	112282046	FAM212B
chr1	112282462	112290420	LOC100506343
chr1	112287934	112298131	BC041890
chr1	112298189	112310199	DDX20
chr1	112318453	112531777	KCND3
chr1	112533189	112541463	LOC643355
chr1	112913625	112913729	SnoU13
chr1	112938799	113003786	CTTNBP2NL
chr1	112938880	112941439	AX747733
chr1	113004391	113004455	MIR4256
chr1	113051369	113063910	WNT2B
chr1	113066140	113162040	ST7L
chr1	113162074	113214241	CAPZA1
chr1	113217047	113243368	MOV10
chr1	113243748	113249678	RHOC
chr1	113252615	113257950	PPM1J
chr1	113263188	113269856	FAM19A3
chr1	113362795	113393265	AX748125
chr1	113392521	113420491	HP08777
chr1	113454469	113498975	SLC16A1
chr1	113465971	113467295	AKR7A2P1
chr1	113499070	113511603	BX648855
chr1	113554308	113615724	BC037540
chr1	113615830	113667342	LRIG2
chr1	113739403	113748875	LOC643441
chr1	113933474	114228545	MAGI3
chr1	114239823	114301777	PHTF1
chr1	114304453	114355070	RSBN1
chr1	114356432	114414375	PTPN22
chr1	114399256	114443859	AP4B1-AS1
chr1	114419435	114430169	BCL2L15
chr1	114437370	114447525	AP4B1
chr1	114447914	114456708	DCLRE1B
chr1	114466622	114471880	BC036361
chr1	114471995	114520491	HIPK1
chr1	114522029	114524875	OLFML3
chr1	114631913	114695062	SYT6
chr1	114935398	115053781	TRIM33
chr1	115110180	115124265	BCAS2
chr1	115125468	115126223	DKFZp686N1631
chr1	115127195	115212732	DENND2C
chr1	115215719	115238239	AMPD1
chr1	115247084	115259515	NRAS
chr1	115259533	115300671	CSDE1
chr1	115312104	115323308	SIKE1
chr1	115397454	115537990	SYCP1
chr1	115572444	115576930	TSHB
chr1	115590632	115632121	TSPAN2
chr1	115828536	115880857	NGF
chr1	116184573	116240845	VANGL1
chr1	116242625	116311426	CASQ2
chr1	116378998	116383747	NHLH2
chr1	116461996	116468529	BC043254
chr1	116519118	116612675	SLC22A15
chr1	116654375	116677861	MAB21L3
chr1	116821227	116821443	U3
chr1	116915794	116947396	ATP1A1
chr1	116947335	116961244	ATP1A1OS
chr1	116956387	116956491	U6
chr1	116995157	116995249	Y_RNA
chr1	117057155	117113715	CD58
chr1	117117019	117209578	IGSF3
chr1	117134723	117134827	Mir_544
chr1	117214370	117214449	MIR320B1
chr1	117297085	117311851	CD2
chr1	117452688	117532972	PTGFRN
chr1	117504968	117505093	5S_rRNA
chr1	117544371	117579173	CD101
chr1	117602948	117645491	TTF2
chr1	117637264	117637350	MIR942
chr1	117653676	117664411	TRIM45
chr1	117686208	117753582	VTCN1
chr1	117785831	117786130	Metazoa_SRP
chr1	117910084	118068320	MAN1A2
chr1	118148603	118171011	FAM46C
chr1	118406106	118472302	GDAP2
chr1	118472371	118503049	WDR3
chr1	118496287	118727848	SPAG17
chr1	119425665	119532179	TBX15
chr1	119573838	119683295	WARS2
chr1	119683047	119726446	BC043601
chr1	119911401	119936751	HAO2
chr1	119957742	119965662	HSD3B2
chr1	120049825	120057681	HSD3B1
chr1	120106502	120115199	HSD3BP4
chr1	120140324	120141914	LINC00622
chr1	120161999	120190390	ZNF697
chr1	120254418	120286849	PHGDH
chr1	120290618	120311555	HMGCS2
chr1	120336640	120354203	REG4
chr1	120377387	120387503	NBPF7
chr1	120436155	120439147	ADAM30
chr1	120454175	120612317	NOTCH2
chr1	120839004	120855681	FAM72B
chr1	120906033	120914842	HIST2H2BA
chr1	120906460	120906507	Histone3
chr1	120926127	120935944	FCGR1B
chr1	121107151	121129827	SRGAP2D
chr1	121306423	121313686	EMBP1
chr1	142618798	143257763	CR936796
chr1	142660105	142660135	DQ579288
chr1	142672190	142672219	DQ586768
chr1	142688238	142688268	DQ579288
chr1	142689205	142689235	DQ583161
chr1	142689523	142689553	DQ590589
chr1	142697420	142713605	ANKRD20A12P
chr1	142803223	142888797	BC053679
chr1	142803530	142826645	BC071797
chr1	142851394	142851424	DQ590126
chr1	142853227	142855999	DQ592442
chr1	143168647	143168675	DQ586768
chr1	143184707	143184737	DQ579288
chr1	143185980	143186010	DQ590589
chr1	143286955	143286985	DQ587539
chr1	143289062	143289092	DQ590126
chr1	143402283	143402313	DQ587539
chr1	143403553	143403583	DQ590126
chr1	143419286	143419314	DQ596206
chr1	143424332	143467651	BC070106
chr1	143431367	143431397	DQ590126
chr1	143647638	143744587	LINC00875
chr1	143687129	143714180	LOC100130000
chr1	143690027	143690101	TRNA_Asn
chr1	143702303	143702331	DQ571491
chr1	143767143	143767881	PPIAL4G
chr1	143879831	143879905	TRNA_Asn
chr1	143896451	143913143	FAM72D
chr1	143915747	144094477	SRGAP2B
chr1	144146810	146467744	LOC100288142
chr1	144171303	144172451	AF420437
chr1	144209457	144212180	AL050141
chr1	144275887	144290006	AX746564
chr1	144300511	144340773	LINC00623
chr1	144301610	144301684	TRNA_Asn
chr1	144308613	144308687	TRNA_Asn
chr1	144340773	144341077	BC047032
chr1	144363461	144364246	PPIAL4B
chr1	144456162	144470244	AX746564
chr1	144480744	144521009	LOC728875
chr1	144481839	144481913	TRNA_Asn
chr1	144488842	144488916	TRNA_Asn
chr1	144514872	144519720	AK094156
chr1	144610814	144612727	PFN1P2
chr1	144851423	144995033	PDE4DIP
chr1	144832199	144833038	AX747132
chr1	144833046	144833912	AX747132
chr1	144833912	144834808	AX747132
chr1	144839435	144839507	TRNA_Gln
chr1	144944671	144944750	U2
chr1	145004780	145005287	BC065231
chr1	145013718	145018395	BX647792
chr1	145096406	145116997	SEC22B
chr1	145209110	145285912	NOTCH2NL
chr1	145372087	145373798	AX747132
chr1	145373798	145374694	AX747132
chr1	145379319	145379391	TRNA_Gln
chr1	145385728	145385804	TRNA_Asn
chr1	145395521	145395594	TRNA_Lys
chr1	145396880	145396952	TRNA_His
chr1	145397863	145397935	TRNA_Gly
chr1	145399232	145399304	TRNA_Glu
chr1	145413190	145417545	HFE2
chr1	145438461	145442628	TXNIP
chr1	145456235	145470387	POLR3GL
chr1	145470507	145475647	ANKRD34A
chr1	145477084	145499091	LIX1L
chr1	145500506	145501669	AK123675
chr1	145507556	145513535	RBM8A
chr1	145509751	145515899	GNRHR2
chr1	145514173	145515899	GNRHR2
chr1	145516164	145523732	PEX11B
chr1	145524989	145543868	ITGA10
chr1	145549208	145568526	ANKRD35
chr1	145575987	145586546	PIAS3
chr1	145586492	145589435	NUDT17
chr1	145592604	145610884	POLR3C
chr1	145611035	145688776	RNF115
chr1	145695797	145715565	CD160
chr1	145727665	145764206	PDZK1
chr1	145764594	145827103	GPR89A
chr1	145883867	145924049	GPR89C
chr1	145924387	145934507	PDZK1P1
chr1	145963303	145963375	TRNA_Gln
chr1	145979033	145979107	TRNA_Asn
chr1	146032541	146057734	NBPF24
chr1	146124160	146124283	5S_rRNA
chr1	146215990	146217136	AF420437
chr1	146476759	146476831	TRNA_Gln
chr1	146490894	146514599	LOC728989
chr1	146544772	146544844	TRNA_His
chr1	146550177	146550249	TRNA_Pseudo
chr1	146571065	146585928	NBPF13P
chr1	146626684	146644129	PRKAB2
chr1	146649429	146651528	PDIA3P
chr1	146657837	146697230	FMO5
chr1	146714290	146767447	CHD1L
chr1	146853913	146989699	LINC00624
chr1	147013181	147098015	BCL9
chr1	147119167	147142634	ACP6
chr1	147228331	147232714	GJA5
chr1	147374945	147381395	GJA8
chr1	147400505	147465755	GPR89B
chr1	147466093	147484331	PDZK1P1
chr1	147505037	147505109	TRNA_Gln
chr1	147520766	147520840	TRNA_Asn
chr1	147574322	147599571	NBPF24
chr1	148250248	148346791	NBPF14
chr1	147665992	147666115	5S_rRNA
chr1	147680370	147691166	AK091688
chr1	147719028	147719102	TRNA_Asn
chr1	147737381	147737453	TRNA_Gln
chr1	147751385	147763966	AK023809
chr1	147753470	147753542	TRNA_His
chr1	147774844	147774916	TRNA_His
chr1	147781029	147781101	TRNA_Pseudo
chr1	147800936	147801008	TRNA_Gln
chr1	147801123	147816764	BC041003
chr1	147806602	147806678	MIR5087
chr1	147825688	147825760	TRNA_Pseudo
chr1	147835126	147931980	FLJ39739
chr1	147874654	147893482	AK311108
chr1	147877536	147877610	TRNA_Asn
chr1	147925822	147930669	AK094156
chr1	147954634	147955419	PPIAL4B
chr1	148000804	148000878	TRNA_Asn
chr1	148201751	148202536	PPIAL4D
chr1	148248114	148248188	TRNA_Asn
chr1	148556107	148556133	DQ577785
chr1	148560846	148596267	NBPF15
chr1	148598313	148598387	TRNA_Asn
chr1	148644010	148644795	PPIAL4E
chr1	148739441	148758311	NBPF16
chr1	148760355	148760429	TRNA_Asn
chr1	148806014	148806799	PPIAL4F
chr1	148876039	148902123	AK310441
chr1	148930404	148953054	LOC645166
chr1	149079363	149079435	TRNA_Pseudo
chr1	149155827	149155899	TRNA_His
chr1	149161627	149161699	TRNA_Pseudo
chr1	149186124	149186196	TRNA_Gln
chr1	149211947	149212021	TRNA_Pseudo
chr1	149230569	149230643	TRNA_Asn
chr1	149230715	149232553	BC062745
chr1	149278784	149278857	TRNA_Pseudo
chr1	149279475	149291742	LOC388692
chr1	149294665	149294736	TRNA_Val
chr1	149298554	149298627	TRNA_Val
chr1	149326271	149326345	TRNA_Asn
chr1	149334271	149334340	TRNA_Glu
chr1	149343080	149343151	TRNA_Pseudo
chr1	149369293	149378297	FCGR1C
chr1	149398714	149398761	Histone3
chr1	149400063	149400109	Histone3
chr1	149553002	149553787	PPIAL4B
chr1	149576261	149616786	LINC00623
chr1	149577754	149582605	AB074166
chr1	149608608	149608682	TRNA_Asn
chr1	149615616	149615690	TRNA_Asn
chr1	149627308	149651107	AB007962
chr1	149664354	149664427	TRNA_Glu
chr1	149670056	149670130	TRNA_Asn
chr1	149672904	149672976	TRNA_Pseudo
chr1	149680209	149680280	TRNA_Pseudo
chr1	149684087	149684161	TRNA_Val
chr1	149711797	149711871	TRNA_Asn
chr1	149719801	149719870	TRNA_Glu
chr1	149728270	149728341	TRNA_Pseudo
chr1	149754244	149783928	HIST2H2BF
chr1	149754249	149764074	FCGR1A
chr1	149763335	149765367	AX747534
chr1	149784779	149785236	HIST2H3D
chr1	149804220	149804616	HIST2H4A
chr1	149812258	149812765	HIST2H3C
chr1	149813784	149814318	HIST2H2AA4
chr1	149821758	149822340	HIST2H2BC
chr1	149822627	149823161	HIST2H2AA4
chr1	149824180	149824687	HIST2H3C
chr1	149832329	149832725	HIST2H4A
chr1	149856009	149858232	HIST2H2BE
chr1	149858524	149858961	HIST2H2AC
chr1	149859018	149859466	HIST2H2AB
chr1	149871154	149872348	BOLA1
chr1	149874871	149889434	SV2A
chr1	149895208	149900144	SF3B4
chr1	149900542	149908791	MTMR11
chr1	149912231	149982686	OTUD7B
chr1	150017381	150017452	TRNA_Ala
chr1	150039341	150117505	VPS45
chr1	150122169	150131825	PLEKHO1
chr1	150190716	150208504	ANP32E
chr1	150230217	150237480	CA14
chr1	150237798	150241609	APH1A
chr1	150245182	150253335	C1orf54
chr1	150255228	150259501	C1orf51
chr1	150266268	150280819	MRPS21
chr1	150293927	150325704	PRPF3
chr1	150336989	150449041	RPRD2
chr1	150459839	150480085	TARS2
chr1	150480486	150486265	ECM1
chr1	150488232	150490508	LINC00568
chr1	150521897	150533412	ADAMTSL4
chr1	150524404	150524490	MIR4257
chr1	150547026	150552214	MCL1
chr1	150594598	150602098	ENSA
chr1	150618700	150669672	GOLPH3L
chr1	150670534	150693364	HORMAD1
chr1	150702671	150738433	CTSS
chr1	150768683	150780917	CTSK
chr1	150782180	150849244	ARNT
chr1	150785066	150785174	U6
chr1	150898814	150937220	SETDB1
chr1	150937648	150947479	CERS2
chr1	150954498	150968114	ANXA9
chr1	150969300	150980854	FAM63A
chr1	150980972	151008189	PRUNE
chr1	150995221	150995328	U6
chr1	151009028	151020076	BNIPL
chr1	151020258	151023871	C1orf56
chr1	151023446	151032125	CDC42SE1
chr1	151032150	151040973	MLLT11
chr1	151043079	151091007	GABPB2
chr1	151104162	151119140	SEMA6C
chr1	151138497	151142773	SCNM1
chr1	151129104	151132225	TNFAIP8L2
chr1	151132223	151138370	LYSMD1
chr1	151142462	151148547	TMOD4
chr1	151148775	151162689	VPS72
chr1	151171020	151222007	PIP5K1A
chr1	151227196	151239954	PSMD4
chr1	151252499	151254405	BC021024
chr1	151254790	151264381	ZNF687
chr1	151264272	151300191	PI4KB
chr1	151265261	151265284	HV592965
chr1	151265461	151265487	HV592900
chr1	151266582	151266606	HV592953
chr1	151271387	151271414	HV592909
chr1	151271499	151271523	HV592934
chr1	151273139	151273440	Metazoa_SRP
chr1	151274383	151274409	HV592964
chr1	151278732	151278766	HV592982
chr1	151313115	151319769	RFX5
chr1	151336777	151345210	SELENBP1
chr1	151372040	151374412	PSMB4
chr1	151375199	151431941	POGZ
chr1	151483861	151511167	CGN
chr1	151512780	151556059	TUFT1
chr1	151518271	151518367	MIR554
chr1	151584661	151671559	SNX27
chr1	151670318	151670850	BC127854
chr1	151672533	151689290	CELF3
chr1	151694012	151702082	RIIAD1
chr1	151732122	151736040	MRPL9
chr1	151739130	151743806	OAZ3
chr1	151745954	151763010	TDRKH
chr1	151763317	151766878	BC038201
chr1	151772764	151777882	LINGO4
chr1	151778546	151804348	RORC
chr1	151810338	151813033	C2CD4D
chr1	151810944	151816641	LOC100132111
chr1	151819576	151826173	THEM5
chr1	151843342	151882361	THEM4
chr1	151955385	151966714	S100A10
chr1	151967006	152015250	AC2
chr1	152004981	152009511	S100A11
chr1	152056619	152061540	TCHHL1
chr1	152078792	152087930	TCHH
chr1	152126070	152131704	RPTN
chr1	152184551	152196672	HRNR
chr1	152274650	152297679	FLG
chr1	152285934	152339168	AK056431
chr1	152321212	152332482	FLG2
chr1	152381718	152386750	CRNN
chr1	152483319	152484653	LCE5A
chr1	152486977	152488481	CRCT1
chr1	152538174	152539229	LCE3E
chr1	152551859	152552980	LCE3D
chr1	152573137	152573562	LCE3C
chr1	152586286	152586574	LCE3B
chr1	152595309	152595579	LCE3A
chr1	152635886	152637135	LCE2D
chr1	152647790	152649049	LCE2C
chr1	152658598	152659876	LCE2B
chr1	152670839	152671918	LCE2A
chr1	152681522	152681910	LCE4A
chr1	152691997	152692905	C1orf68
chr1	152730505	152734529	KPRP
chr1	152748847	152749445	LCE1F
chr1	152758752	152760901	LCE1E
chr1	152769226	152770657	LCE1D
chr1	152777310	152779107	LCE1C
chr1	152784446	152785585	LCE1B
chr1	152799948	152800573	LCE1A
chr1	152815329	152816459	LCE6A
chr1	152850797	152857523	SMCP
chr1	152881038	152884362	IVL
chr1	152943127	152945069	SPRR4
chr1	152956563	152958290	SPRR1A
chr1	152974222	152976332	SPRR3
chr1	153003678	153005376	SPRR1B
chr1	153012200	153013594	SPRR2D
chr1	153028595	153029988	SPRR2A
chr1	153042717	153044084	SPRR2B
chr1	153065610	153067001	SPRR2E
chr1	153084612	153085989	SPRR2F
chr1	153112593	153113969	SPRR2C
chr1	153122057	153123427	SPRR2G
chr1	153175905	153177601	LELP1
chr1	153190059	153191793	PRR9
chr1	153195064	153195185	Mir_584
chr1	153232178	153234600	LOR
chr1	153270337	153283194	PGLYRP3
chr1	153302596	153321022	PGLYRP4
chr1	153330329	153333503	S100A9
chr1	153346183	153348075	S100A12
chr1	153362507	153363664	S100A8
chr1	153388999	153395701	S100A7A
chr1	153409470	153412503	S100A7L2
chr1	153430219	153433137	S100A7
chr1	153507075	153508717	S100A6
chr1	153509622	153514241	S100A5
chr1	153516094	153518282	S100A4
chr1	153518229	153524245	AK307246
chr1	153519808	153521734	S100A3
chr1	153533584	153538306	S100A2
chr1	153579366	153585514	S100A16
chr1	153586731	153588808	S100A14
chr1	153591275	153600117	S100A13
chr1	153600872	153604513	S100A1
chr1	153606457	153618782	CHTOP
chr1	153631129	153634328	SNAPIN
chr1	153634263	153643504	ILF2
chr1	153643725	153643797	TRNA_Met
chr1	153651163	153666468	NPR1
chr1	153700566	153746555	INTS3
chr1	153747767	153752633	SLC27A3
chr1	153777202	153895451	GATAD2B
chr1	153901976	153919154	DENND4B
chr1	153920147	153931132	CRTC2
chr1	153931574	153940660	SLC39A1
chr1	153940674	153946840	CREB3L4
chr1	153946744	153950451	JTB
chr1	153954092	153958853	RAB13
chr1	153963238	153964631	RPS27
chr1	153965167	154127592	NUP210L
chr1	154134288	154164611	TPM3
chr1	154166140	154166219	MIR190B
chr1	154171561	154178841	C1orf189
chr1	154179182	154193273	C1orf43
chr1	154193324	154243329	UBAP2L
chr1	154232202	154232338	SNORA58
chr1	154245038	154248355	HAX1
chr1	154293591	154297801	AQP10
chr1	154300275	154323780	ATP8B2
chr1	154377668	154441926	IL6R
chr1	154451953	154474526	SHE
chr1	154474694	154520623	TDRD10
chr1	154521050	154531120	UBE2Q1
chr1	154540256	154552353	CHRNB2
chr1	154554533	154580724	ADAR
chr1	154669941	154842754	KCNN3
chr1	154897207	154909484	PMVK
chr1	154916558	154928567	PBXIP1
chr1	154929501	154934258	PYGO2
chr1	154934773	154943223	SHC1
chr1	154947117	154951725	CKS1B
chr1	154948168	154948259	MIR4258
chr1	154955769	154965587	FLAD1
chr1	154966061	154966791	LENEP
chr1	154975105	154991001	ZBTB7B
chr1	154979449	154979509	Mir_324
chr1	154991002	155006257	DCST2
chr1	155006281	155023406	DCST1
chr1	155017667	155036467	LOC100505666
chr1	155023747	155035252	ADAM15
chr1	155051347	155060014	EFNA3
chr1	155100348	155107386	EFNA1
chr1	155108287	155111334	SLC50A1
chr1	155112366	155112883	DPM3
chr1	155141883	155145804	KRTCAP2
chr1	155146262	155157447	TRIM46
chr1	155155666	155157427	AX746485
chr1	155158299	155162706	MUC1
chr1	155161986	155162007	DM075093
chr1	155164967	155165063	MIR92B
chr1	155165378	155177772	THBS3
chr1	155178489	155183624	MTX1
chr1	155183615	155188809	GBAP1
chr1	155203712	155204236	DQ786325
chr1	155204238	155214653	GBA
chr1	155216995	155225274	FAM189B
chr1	155225769	155232176	SCAMP3
chr1	155232658	155243281	CLK2
chr1	155247217	155259639	HCN3
chr1	155259083	155271225	PKLR
chr1	155278538	155290457	FDPS
chr1	155290250	155293938	RUSC1-AS1
chr1	155290639	155300909	RUSC1
chr1	155305051	155532324	ASH1L
chr1	155402970	155404053	POU5F1P4
chr1	155403092	155403473	POU5F1P4
chr1	155531771	155533735	ASH1L-AS1
chr1	155531863	155533735	BC017347
chr1	155579960	155584758	MSTO1
chr1	155596545	155618335	BC041646
chr1	155719509	155826972	GON4L
chr1	155658881	155708800	DAP3
chr1	155715558	155718322	MSTO2P
chr1	155716586	155720673	MSTO2P
chr1	155829259	155854990	SYT11
chr1	155867598	155880706	RIT1
chr1	155882835	155904188	KIAA0907
chr1	155889699	155889833	SNORA42
chr1	155895748	155895877	SCARNA4
chr1	155911479	155912625	RXFP4
chr1	155916629	155948336	ARHGEF2
chr1	155978838	155990758	SSR2
chr1	156005091	156023516	UBQLN4
chr1	156024516	156028605	LAMTOR2
chr1	156030965	156040295	RAB25
chr1	156041803	156051789	MEX3A
chr1	156084460	156109880	LMNA
chr1	156104903	156107058	LMNA
chr1	156123321	156147542	SEMA4A
chr1	156163729	156182587	SLC25A44
chr1	156182778	156213123	PMF1-BGLAP
chr1	156211950	156213123	BGLAP
chr1	156213111	156217908	PAQR6
chr1	156219014	156252620	SMG5
chr1	156254069	156262234	TMEM79
chr1	156262477	156265480	C1orf85
chr1	156268414	156269428	VHLL
chr1	156278751	156308206	CCT3
chr1	156307104	156316785	TSACC
chr1	156338979	156355013	RHBG
chr1	156374048	156377645	BC016978
chr1	156374054	156399340	C1orf61
chr1	156390132	156390221	MIR9-1
chr1	156433512	156460391	MEF2D
chr1	156453889	156454002	Y_RNA
chr1	156495196	156542396	IQGAP3
chr1	156549518	156556562	TTC24
chr1	156561557	156564091	APOA1BP
chr1	156564099	156571279	GPATCH4
chr1	156589085	156595517	HAPLN2
chr1	156589085	156594259	HAPLN2
chr1	156611456	156613427	BC005081
chr1	156611739	156629324	BCAN
chr1	156638555	156647189	NES
chr1	156669399	156675459	CRABP2
chr1	156692412	156697705	ISG20L2
chr1	156698262	156706752	RRNAD1
chr1	156707093	156710923	MRPL24
chr1	156711898	156721543	HDGF
chr1	156737273	156770609	PRCC
chr1	156776034	156786640	SH2D2A
chr1	156830670	156851642	NTRK1
chr1	156810664	156828712	INSRR
chr1	156863522	156886226	PEAR1
chr1	156890423	156902880	LRRC71
chr1	156904631	157015162	ARHGEF11
chr1	156905922	156906036	MIR765
chr1	157061834	157069600	ETV3L
chr1	157094458	157108383	ETV3
chr1	157098153	157098463	CYCSP52
chr1	157483166	157522310	FCRL5
chr1	157543538	157567870	FCRL4
chr1	157647977	157670647	FCRL3
chr1	157715522	157746922	FCRL2
chr1	157764193	157789940	FCRL1
chr1	157800703	157811634	CD5L
chr1	157895763	157918861	AK057438
chr1	157963062	158065844	KIRREL
chr1	158066315	158069836	hCG_1995134
chr1	158101833	158110430	LOC646268
chr1	158149736	158156216	CD1D
chr1	158169170	158173667	AK097921
chr1	158223926	158228058	CD1A
chr1	158259562	158264564	CD1C
chr1	158297739	158301321	CD1B
chr1	158323485	158327343	CD1E
chr1	158368311	158369256	OR10T2
chr1	158389717	158390656	OR10K2
chr1	158435351	158436293	OR10K1
chr1	158444244	158464676	AK057554
chr1	158449667	158450675	OR10R2
chr1	158516917	158517895	OR6Y1
chr1	158532440	158533394	OR6P1
chr1	158548708	158549689	OR10X1
chr1	158576228	158577170	OR10Z1
chr1	158580495	158656506	SPTA1
chr1	158669467	158670442	OR6K2
chr1	158686957	158687905	OR6K3
chr1	158724605	158725637	OR6K6
chr1	158735533	158736472	OR6N1
chr1	158746471	158747425	OR6N2
chr1	158801167	158819270	MNDA
chr1	158901336	158946849	PYHIN1
chr1	158979681	159024945	IFI16
chr1	159032274	159046647	AIM2
chr1	159111400	159111474	TRNA
chr1	159141376	159172932	CADM3
chr1	159165774	159172212	LOC100131825
chr1	159175048	159176290	DARC
chr1	159259505	159278014	FCER1A
chr1	159283459	159284449	OR10J3
chr1	159315958	159438858	BC038194
chr1	159409511	159410600	OR10J1
chr1	159504867	159505797	OR10J5
chr1	159557615	159558661	APCS
chr1	159682078	159684379	CRP
chr1	159750758	159752333	DUSP23
chr1	159772172	159786047	FCRL6
chr1	159796478	159807282	SLAMF8
chr1	159824105	159832447	VSIG8
chr1	159842153	159869906	CCDC19
chr1	159887896	159894341	TAGLN2
chr1	159896828	159915386	IGSF9
chr1	159921281	159924044	SLAMF9
chr1	159931013	159948876	LOC100505633
chr1	159997461	160001783	PIGM
chr1	160007256	160040051	KCNJ10
chr1	160051359	160059212	KCNJ9
chr1	160061128	160068618	IGSF8
chr1	160085519	160113374	ATP1A2
chr1	160121351	160156767	ATP1A4
chr1	160160284	160171676	CASQ1
chr1	160171988	160178659	AK093299
chr1	160175124	160185162	PEA15
chr1	160185504	160232350	DCAF8
chr1	160258376	160313354	COPA
chr1	160287054	160288260	SUMO1P3
chr1	160295893	160296006	Y_RNA
chr1	160313062	160328742	NCSTN
chr1	160336860	160342638	NHLH1
chr1	160370363	160398468	VANGL2
chr1	160454819	160493052	SLAMF6
chr1	160510883	160549306	CD84
chr1	160579890	160617081	SLAMF1
chr1	160650211	160681641	CD48
chr1	160709076	160724601	SLAMF7
chr1	160765863	160798045	LY9
chr1	160799949	160832692	CD244
chr1	160846329	160854960	ITLN1
chr1	160914815	160924589	ITLN2
chr1	160965000	160991133	F11R
chr1	161009040	161014727	USF1
chr1	161016731	161039760	ARHGAP30
chr1	161040780	161059385	PVRL4
chr1	161068180	161070138	KLHDC9
chr1	161070345	161087866	PFDN2
chr1	161087861	161090984	NIT1
chr1	161090768	161102256	DEDD
chr1	161123533	161128646	UFC1
chr1	161129253	161135516	USP21
chr1	161136180	161141010	PPOX
chr1	161141099	161147758	B4GALT3
chr1	161159537	161168845	ADAMTS4
chr1	161171936	161184184	NDUFS2
chr1	161185086	161189038	FCER1G
chr1	161192082	161193418	APOA2
chr1	161195832	161200407	TOMM40L
chr1	161196975	161197051	MIR5187
chr1	161199455	161208000	NR1I3
chr1	161228516	161255240	PCP4L1
chr1	161274524	161279762	MPZ
chr1	161284165	161334535	SDHC
chr1	161334520	161337673	C1orf192
chr1	161369489	161369562	TRNA_Val
[truncated: 28,356 more rows]
