# Supplementary material for: SmartPhase: Accurate and fast phasing of heterozygous variant pairs for genetic diagnosis of rare diseases
Source: PLoS Comput Biol. 2020 Feb 7;16(2):e1007613. doi: 10.1371/journal.pcbi.1007613 (PMC7032729; doi:10.1371/journal.pcbi.1007613)
Supplement: S1 Code — In addition to the source code, the archive file contains the scripts of the validation pipeline and a minimum test data set. (ZIP) [file pcbi.1007613.s005.zip › smart-phase-master/Phase/src/src/smartPhase/SimpleVariant.java]

//  Copyright (C) 2018 the SmartPhase contributors.
//  Website: https://github.com/paulhager/smart-phase
//
//  This file is part of the SmartPhase phasing tool.
//
//  The SmartPhase phasing tool is free software: you can redistribute it and/or modify
//  it under the terms of the GNU General Public License as published by
//  the Free Software Foundation, either version 3 of the License, or
//  (at your option) any later version.
//
//  This program is distributed in the hope that it will be useful,
//  but WITHOUT ANY WARRANTY; without even the implied warranty of
//  MERCHANTABILITY or FITNESS FOR A PARTICULAR PURPOSE.  See the
//  GNU General Public License for more details.
//
//  You should have received a copy of the GNU General Public License
//  along with this program.  If not, see <http://www.gnu.org/licenses/>.
package smartPhase;

// Simple variant with chromosome string and start position
public class SimpleVariant {
	
	private String chrom;
	private int start;
	private int end;
	
	public SimpleVariant(String chrom, int start, int end){
		this.chrom = chrom;
		this.start = start;
		this.end = end;
	}
	
	
	
	public void setChrom(String chrom){
		this.chrom = chrom;
	}
	
	public String getChrom(){
		return this.chrom;
	}
	
	
	
	public void setStart(int start){
		this.start = start;
	}
	
	public int getStart(){
		return this.start;
	}
	
	
	
	public void setEnd(int end){
		this.end = end;
	}
	
	public int getEnd(){
		return this.end;
	}

}
