# Supplementary material for: SmartPhase: Accurate and fast phasing of heterozygous variant pairs for genetic diagnosis of rare diseases
Source: PLoS Comput Biol. 2020 Feb 7;16(2):e1007613. doi: 10.1371/journal.pcbi.1007613 (PMC7032729; doi:10.1371/journal.pcbi.1007613)
Supplement: S1 Code — In addition to the source code, the archive file contains the scripts of the validation pipeline and a minimum test data set. (ZIP) [file pcbi.1007613.s005.zip › smart-phase-master/Validation/ped/CEU.ped]

CEU	NA12891	0	0	1	1
CEU	NA12892	0	0	2	1
CEU	NA12878	NA12891	NA12892	2	1
