# Supplementary material for: SmartPhase: Accurate and fast phasing of heterozygous variant pairs for genetic diagnosis of rare diseases
Source: PLoS Comput Biol. 2020 Feb 7;16(2):e1007613. doi: 10.1371/journal.pcbi.1007613 (PMC7032729; doi:10.1371/journal.pcbi.1007613)
Supplement: S1 Code — In addition to the source code, the archive file contains the scripts of the validation pipeline and a minimum test data set. (ZIP) [file pcbi.1007613.s005.zip › smart-phase-master/compile.sh]

#!/bin/bash

mkdir -p ./compile
javac -cp ./Phase/src/src/smartPhase ./Phase/src/src/smartPhase/*.java -d ./compile/ -classpath ./Phase/libraries/picard.jar:./Phase/libraries/commons-cli-1.4.jar 
cp ./Phase/libraries/*.jar ./compile/
cd compile/
jar xf picard.jar
jar xf commons-cli-1.4.jar
rm picard.jar
rm commons-cli-1.4.jar
jar -cvfm smartPhase.jar ../Phase/META-INF/MANIFEST.MF .
